# Supplementary material for: Medical students’ perceptions and motivations during the COVID-19 pandemic
Source: PLoS One. 2021 Mar 17;16(3):e0248627. doi: 10.1371/journal.pone.0248627 (PMC7968644; doi:10.1371/journal.pone.0248627)
Supplement: S1 Dataset — (XLSX) [file pone.0248627.s008.xlsx]

## Sheet: Dataset
ID	Q4DIC	Q5DIC	Q6DIC	Q7DIC	Q8DIC	Q9DIC	Q10DIC	Q13DIC	Q14DIC	Q15DIC	Q16DIC	Q17DIC	Q18DIC	Q19DIC	Q20DIC	Q21DIC	Q22DIC	Q23DIC	Q24DIC	Q25DIC	Q26DIC	Q27DIC	Q28DIC	Q29DIC	Q30DIC	Q31DIC	FAT1	FAT2	FAT3	FAT4	DATA	SEXO	IDADE	INSTITUICAO	CIDADE	REGIAO	ANOGRAD	Q1	Q2	Q3	Q4	Q5	Q6	Q7	Q8	Q9	Q10	Q11	Q12
1	1	1	1	1	1	1	1	0	0	1	1	1	0	1	1	0	0	0	1	1	1	1	1	1	0	0	-0.873588	3.75918	1.99809	0.63473	2020-03-20	Female	19	UNICEUB	Brasília	Middle West	2nd year	Complete suspension	No	No	Agree	Completely agree	Completely agree	Agree	Completely agree	Agree	Agree	Not agree nor disagree	Completely disagree
2	1	1	1	1	1	1	1	0	0	1	1	0	1	0	0	1	1	1	0	1	0	1	1	1	0	1	2.82901	4.39891	0.476894	1.73917	2020-03-22	Female	23	PUC PR	Curitiba	South	6th year	Complete suspension	No	No	Agree	Agree	Agree	Agree	Agree	Agree	Agree	Agree	Not agree nor disagree
3	1	1	1	1	1	1	1	0	1	1	1	0	1	0	1	0	0	0	0	0	0	1	0	0	0	0	0.521	3.51164	1.16241	0.545188	2020-03-20	Male	22	UNCISAL	Maceió	Northeast	3rd year	Suspension except internship	No	No	Completely agree	Completely agree	Agree	Agree	Agree	Agree	Completely agree	Completely agree	Disagree
4	0	1	1	0	1	0	0	0	0	0	0	0	0	1	1	0	0	0	1	0	0	1	1	0	0	0	-1.27002	1.22601	0.442444	0.595528	2020-03-20	Male	18	UNIFAA	Valença	Southeast	2nd year	Suspension except internship	No	No	Not agree nor disagree	Agree	Agree	Disagree	Agree	Disagree	Disagree	Not agree nor disagree	Disagree
5	1	1	1	1	1	1	1	1	1	1	1	0	1	0	0	0	1	0	1	1	1	0	0	1	0	1	1.54077	3.94993	1.89775	1.70368	2020-03-20	Female	24	UNIFAA	Valença	Southeast	6th year	Suspension except internship	No	Yes	Completely agree	Completely agree	Completely agree	Completely agree	Completely agree	Completely agree	Agree	Completely agree	Disagree
6	0	1	1	0	1	0	0	1	1	1	1	0	0	1	1	0	0	0	1	1	1	1	1	1	0	0	-1.11343	1.48705	2.12261	1.21812	2020-03-20	Female	23	UNIFEV	Votuporanga	Southeast	4th year	Complete suspension	No	No	Not agree nor disagree	Agree	Completely agree	Disagree	Completely agree	Not agree nor disagree	Not agree nor disagree	Agree	Disagree
7	1	1	1	0	1	0	0	0	1	1	1	1	1	1	0	0	1	0	1	0	1	0	0	0	0	1	0.75696	1.77606	2.52029	-0.04192	2020-03-20	Male	23	UNIFAI	Adamantina	Southeast	5th year	Suspension except internship	No	No	Agree	Agree	Agree	Not agree nor disagree	Agree	Not agree nor disagree	Not agree nor disagree	Disagree	Disagree
8	1	1	1	0	1	0	0	0	1	1	1	1	0	0	1	0	0	0	0	1	1	1	0	1	0	1	-0.19808	2.17526	1.82949	0.675792	2020-03-20	Female	18	UNIFAI	Adamantina	Southeast	2nd year	Suspension except internship	No	No	Agree	Agree	Agree	Disagree	Completely agree	Not agree nor disagree	Disagree	Completely disagree	Completely disagree
9	0	1	1	0	1	0	1	0	1	1	1	1	1	0	1	0	0	1	1	1	0	0	0	1	1	0	0.903566	1.84877	2.37657	0.0828101	2020-03-20	Female	27	UNIFAI	ADAMANTINA	Southeast	4th year	Suspension except internship	No	No	Not agree nor disagree	Agree	Completely agree	Completely disagree	Agree	Not agree nor disagree	Agree	Disagree	Disagree
10	1	0	1	0	0	0	0	1	1	0	0	0	0	1	1	0	0	0	0	0	0	0	0	0	0	1	-1.21163	1.1074	0.283867	1.28153	2020-03-21	Male	19	UFAL	Alagoas	Northeast	1st year	Suspension except internship	No	No	Agree	Not agree nor disagree	Agree	Completely disagree	Completely disagree	Completely disagree	Completely disagree	Agree	Disagree
11	0	1	1	0	1	0	1	0	0	1	1	1	0	1	1	0	0	0	1	1	1	0	0	0	0	0	-1.14826	1.68376	2.22361	-0.233273	2020-03-20	Male	24	UNESA	Alagoinhas	Northeast	2nd year	Complete suspension	No	No	Disagree	Agree	Agree	Not agree nor disagree	Completely agree	Disagree	Agree	Not agree nor disagree	Disagree
12	0	1	1	1	1	1	0	1	0	1	1	1	1	0	1	1	1	1	1	0	1	1	0	1	0	1	2.02163	3.11734	1.89737	1.23867	2020-03-22	Male	21	UNIFENAS	Alfenas	Southeast	2nd year	Complete suspension	No	No	Not agree nor disagree	Agree	Completely agree	Completely agree	Completely agree	Completely agree	Not agree nor disagree	Agree	Not agree nor disagree
13	1	1	0	0	0	0	1	0	1	1	1	0	1	0	1	0	1	1	1	0	1	0	0	0	0	1	1.47216	1.96719	2.29288	0.338999	2020-03-20	Female	23	UNIFENAS	Alfenas	Southeast	5th year	Complete suspension	No	No	Agree	Agree	Not agree nor disagree	Not agree nor disagree	Not agree nor disagree	Not agree nor disagree	Agree	Agree	Disagree
14	1	1	1	1	1	1	0	0	0	1	1	1	1	0	1	0	1	1	0	0	0	1	1	0	0	0	1.75514	3.27779	1.05557	0.350983	2020-03-20	Female	25	UNIFENAS	Alfenas	Southeast	5th year	Complete suspension	No	No	Agree	Completely agree	Completely agree	Completely agree	Completely agree	Agree	Not agree nor disagree	Not agree nor disagree	Not agree nor disagree
15	1	1	1	1	1	1	0	0	1	1	1	0	1	0	0	1	1	1	0	1	0	1	1	1	0	1	2.80829	3.71961	0.974495	1.67444	2020-03-21	Female	22	UNIFENAS	Alfenas	Southeast	5th year	Complete suspension	No	No	Agree	Agree	Completely agree	Agree	Completely agree	Agree	Not agree nor disagree	Agree	Completely disagree
16	1	1	1	1	1	1	1	1	1	1	1	1	0	1	1	0	1	0	0	0	0	0	0	0	0	1	-0.327872	3.84666	1.28306	1.09906	2020-03-20	Male	23	UNIFAL	Alfenas	Southeast	6th year	Complete suspension	No	No	Agree	Agree	Agree	Agree	Agree	Agree	Agree	Agree	Completely disagree
17	0	1	1	0	1	1	0	1	1	1	1	0	0	1	1	0	0	0	0	1	1	1	0	1	0	1	-0.979055	2.49185	1.4542	1.68979	2020-03-20	Male	20	UNIFENAS	Alfenas	Southeast	1st year	Complete suspension	No	No	Not agree nor disagree	Agree	Agree	Not agree nor disagree	Agree	Agree	Not agree nor disagree	Completely agree	Agree
18	0	1	1	0	1	0	0	0	1	1	1	0	0	0	1	0	1	1	0	0	0	0	0	1	0	1	0.82313	1.44474	1.11535	0.626497	2020-03-20	Female	19	UFPA	Altamira	North	2nd year	Complete suspension	No	No	Not agree nor disagree	Agree	Completely agree	Disagree	Completely agree	Disagree	Not agree nor disagree	Completely agree	Not agree nor disagree
19	0	1	1	0	1	1	0	1	1	0	0	1	1	0	0	1	1	1	0	0	0	0	0	1	0	1	2.57525	2.44692	0.51663	1.47867	2020-03-20	Male	21	UFPA	Altamira	North	4th year	Complete suspension	No	No	Not agree nor disagree	Agree	Completely agree	Not agree nor disagree	Completely agree	Completely agree	Not agree nor disagree	Agree	Disagree
20	1	0	1	0	1	1	1	0	1	1	0	1	1	0	1	0	1	1	0	1	0	1	0	1	0	0	1.76847	3.03615	1.33955	0.941901	2020-03-20	Female	19	UFPA	Altamira	North	3rd year	Complete suspension	No	No	Agree	Disagree	Agree	Completely disagree	Completely agree	Agree	Agree	Agree	Completely disagree
21	0	1	1	0	1	1	1	1	0	0	1	0	1	0	1	1	1	0	0	1	0	1	1	1	0	1	1.50226	3.55293	-0.255102	2.43152	2020-03-20	Female	21	UFPA	Altamira	North	1st year	Complete suspension	No	No	Disagree	Agree	Agree	Disagree	Agree	Agree	Agree	Agree	Agree
22	1	1	1	1	1	1	1	1	1	1	1	0	1	0	1	1	1	1	1	1	0	1	1	1	0	1	2.08042	4.43356	1.38427	2.43778	2020-03-20	Female	28	UFPA	Altamira	North	4th year	Complete suspension	No	Yes	Completely agree	Completely agree	Completely agree	Agree	Completely agree	Completely agree	Completely agree	Completely agree	Not agree nor disagree
23	1	1	1	1	1	1	1	1	0	0	0	0	0	0	1	1	0	0	0	1	0	0	0	0	0	0	0.153763	3.66144	-0.169046	1.529	2020-03-20	Female	27	UFPA	Altamira	North	4th year	Complete suspension	No	No	Agree	Completely agree	Completely agree	Completely agree	Completely agree	Completely agree	Completely agree	Completely agree	Not agree nor disagree
24	1	1	1	0	1	0	0	0	1	1	1	1	1	1	1	1	1	0	1	1	1	1	0	0	0	0	0.804931	1.97827	2.80502	0.107169	2020-03-20	Male	20	UFPA	Altamira	North	1st year	Complete suspension	No	No	Completely agree	Completely agree	Completely agree	Not agree nor disagree	Agree	Not agree nor disagree	Not agree nor disagree	Agree	Not agree nor disagree
25	1	1	1	0	1	0	0	0	1	1	1	1	1	1	1	1	1	0	1	1	1	1	0	0	0	0	0.804931	1.97827	2.80502	0.107169	2020-03-20	Male	20	UFPA	Altamira	North	1st year	Complete suspension	No	No	Completely agree	Completely agree	Completely agree	Not agree nor disagree	Agree	Not agree nor disagree	Not agree nor disagree	Agree	Not agree nor disagree
26	1	1	1	0	0	0	0	1	1	1	1	1	1	0	0	1	1	1	1	0	0	0	0	1	0	0	2.52158	1.5273	2.17968	0.413971	2020-03-20	Female	22	UFPA	Altamira	North	2nd year	Complete suspension	No	No	Agree	Agree	Completely agree	Disagree	Disagree	Disagree	Completely disagree	Not agree nor disagree	Disagree
27	1	1	1	1	1	0	1	1	1	1	1	0	1	0	1	0	0	0	0	1	1	0	1	1	0	1	0.525313	3.25388	1.34956	1.78607	2020-03-20	Male	22	UFPA	Altamira	North	2nd year	Complete suspension	No	No	Agree	Agree	Agree	Agree	Agree	Disagree	Agree	Agree	Completely disagree
28	0	0	1	0	1	0	0	0	0	1	1	1	0	1	1	1	0	0	1	0	0	1	0	1	0	1	-0.763732	1.04139	1.42944	0.455511	2020-03-20	Male	24	UFPA	Altamira	North	3rd year	Complete suspension	No	No	Disagree	Not agree nor disagree	Agree	Disagree	Agree	Not agree nor disagree	Disagree	Disagree	Completely disagree
29	0	0	1	0	1	0	0	1	1	0	1	0	1	0	1	0	1	1	0	1	0	1	0	1	0	1	1.4555	1.71256	0.491756	1.94091	2020-03-20	Male	22	UFPA	Altamira	North	2nd year	Complete suspension	No	No	Not agree nor disagree	Disagree	Completely agree	Disagree	Completely agree	Not agree nor disagree	Disagree	Agree	Disagree
30	0	1	1	0	1	1	0	1	0	1	0	0	1	0	1	0	0	0	0	1	0	0	0	0	0	1	0.226655	2.2547	0.208569	1.70925	2020-03-20	Female	22	UFPA	Altamira	North	3rd year	Complete suspension	No	No	Not agree nor disagree	Agree	Completely agree	Disagree	Completely agree	Agree	Not agree nor disagree	Agree	Not agree nor disagree
31	1	1	1	0	1	0	0	0	0	0	1	0	0	1	1	0	0	0	1	1	1	1	0	1	0	0	-1.10155	1.88423	1.34637	0.511789	2020-03-20	Male	21	UFPA	Altamira/PA	North	1st year	Complete suspension	No	No	Agree	Completely agree	Completely agree	Not agree nor disagree	Completely agree	Not agree nor disagree	Not agree nor disagree	Completely agree	Not agree nor disagree
32	0	0	1	0	1	0	0	0	1	0	1	1	0	1	1	0	0	0	0	0	0	0	0	1	0	0	-1.09478	0.578773	1.06747	-0.13213	2020-03-20	Female	18	UniEVANGÉLICA	Anápolis	Middle West	1st year	Complete suspension	No	Yes	Not agree nor disagree	Not agree nor disagree	Agree	Not agree nor disagree	Agree	Disagree	Disagree	Not agree nor disagree	Disagree
33	0	0	1	0	0	0	0	0	0	0	1	1	0	1	1	1	0	0	0	0	0	0	1	0	0	0	-0.644033	0.383603	0.593078	-0.166057	2020-03-20	Female	17	UniEVANGÉLICA	Anápolis	Middle West	1st year	Complete suspension	No	No	Disagree	Disagree	Agree	Completely disagree	Disagree	Completely disagree	Completely disagree	Not agree nor disagree	Disagree
34	0	0	1	0	1	0	0	0	1	1	1	0	1	0	1	0	0	0	1	0	1	0	1	1	1	0	0.28158	0.461745	2.31377	-0.0290039	2020-03-20	Female	18	UniEVANGÉLICA	Anápolis	Middle West	1st year	Complete suspension	No	Yes	Completely disagree	Not agree nor disagree	Agree	Disagree	Agree	Completely disagree	Completely disagree	Not agree nor disagree	Completely disagree
35	1	1	1	1	1	0	0	0	0	0	1	0	0	0	1	0	0	0	0	1	0	0	1	1	1	0	-0.233206	2.30595	0.300395	0.603117	2020-03-20	Male	32	UNESA	Angra dos Reis	Southeast	3rd year	Complete suspension	No	No	Agree	Agree	Completely agree	Agree	Completely agree	Not agree nor disagree	Not agree nor disagree	Agree	Not agree nor disagree
36	1	0	1	0	1	0	0	1	0	0	1	0	0	1	1	1	0	0	1	0	0	0	0	0	0	1	-0.929549	1.40375	0.500201	1.11852	2020-03-20	Male	24	UNIRV	Aparecida de Goiania	Middle West	2nd year	Suspension except internship	No	No	Agree	Not agree nor disagree	Completely agree	Disagree	Completely agree	Completely disagree	Completely disagree	Completely agree	Agree
37	1	1	1	0	1	1	1	1	0	0	1	0	0	1	1	0	0	1	0	1	0	1	1	1	0	1	-0.392984	3.92469	-0.138914	2.31182	2020-03-20	Male	20	UNIFAN	Aparecida de Goiânia	Middle West	5th year	Complete suspension	No	No	Agree	Completely agree	Agree	Not agree nor disagree	Agree	Agree	Agree	Agree	Disagree
38	1	1	1	1	1	1	1	1	1	0	1	0	0	0	1	0	0	0	1	0	0	0	1	0	1	0	-0.432718	3.43612	1.04356	1.02856	2020-03-20	Female	21	UNIRV	Aparecida de Goiânia	Middle West	2nd year	Suspension except internship	No	No	Completely agree	Completely agree	Completely agree	Completely agree	Completely agree	Completely agree	Completely agree	Completely agree	Not agree nor disagree
39	1	1	1	0	0	0	0	1	1	1	1	0	1	0	0	1	1	0	1	1	1	0	1	1	0	1	1.95807	1.91026	1.95946	1.55795	2020-03-20	Female	21	UNIRV	Aparecida de Goiânia	Middle West	1st year	Suspension except internship	No	No	Agree	Agree	Agree	Completely disagree	Completely disagree	Disagree	Disagree	Agree	Disagree
40	1	0	1	0	1	0	0	1	0	1	0	0	1	0	1	1	0	1	0	1	0	0	1	1	0	1	1.3834	1.80007	0.22829	2.01197	2020-03-20	Female	20	UNIRV	Aparecida de Goiânia	Middle West	1st year	Suspension except internship	No	No	Agree	Not agree nor disagree	Completely agree	Disagree	Agree	Disagree	Not agree nor disagree	Completely agree	Completely agree
41	1	1	1	0	1	0	0	1	1	1	1	0	1	0	1	1	1	0	1	1	1	1	1	1	0	1	1.44364	2.47587	1.89075	1.91918	2020-03-20	Female	22	UNIRV	Aparecida de Goiânia	Middle West	4th year	Complete suspension	No	No	Agree	Agree	Completely agree	Not agree nor disagree	Agree	Not agree nor disagree	Not agree nor disagree	Completely agree	Disagree
42	1	1	1	0	0	0	0	1	1	0	1	0	1	0	0	0	0	0	0	1	0	0	1	1	0	1	0.879685	1.92378	0.333678	1.78415	2020-03-20	Female	18	UNIRV	Aparecida de Goiânia	Middle West	2nd year	Suspension except internship	No	No	Agree	Agree	Agree	Disagree	Not agree nor disagree	Disagree	Disagree	Completely agree	Disagree
43	0	0	1	0	1	0	0	0	1	1	1	0	0	1	1	0	0	0	0	1	0	0	1	1	0	1	-1.09817	0.996287	0.9731	1.07292	2020-03-20	Female	18	UNIRV	aparecida de goiânia	Middle West	1st year	Complete suspension	No	No	Completely disagree	Completely disagree	Agree	Completely disagree	Agree	Completely disagree	Completely disagree	Agree	Completely disagree
44	0	0	1	0	1	0	1	0	0	1	1	0	0	0	0	1	0	0	1	0	0	0	0	0	0	1	0.356316	1.30506	0.950312	0.424637	2020-03-20	Female	17	UNIRV	Aparecida de Goiânia	Middle West	1st year	Complete suspension	No	No	Disagree	Not agree nor disagree	Agree	Disagree	Agree	Not agree nor disagree	Agree	Agree	Agree
45	0	0	1	0	1	0	0	1	1	0	1	0	1	0	0	1	0	0	1	1	0	0	1	0	0	0	1.05784	0.863498	0.976657	1.1673	2020-03-20	Female	28	UNIRV	Aparecida de Goiânia	Middle West	1st year	Suspension except internship	No	No	Not agree nor disagree	Not agree nor disagree	Agree	Not agree nor disagree	Agree	Disagree	Disagree	Not agree nor disagree	Not agree nor disagree
46	1	1	1	0	1	0	0	0	1	1	1	0	0	1	0	0	1	1	0	0	1	0	1	1	0	0	0.906395	1.68127	1.81051	0.113043	2020-03-20	Male	18	UNIRV	Aparecida de Goiânia	Middle West	1st year	Complete suspension	No	No	Completely agree	Agree	Completely agree	Disagree	Agree	Disagree	Disagree	Not agree nor disagree	Disagree
47	0	1	1	1	1	0	0	0	1	1	1	0	1	1	1	0	1	0	0	0	1	0	1	1	0	0	0.483585	1.65337	1.83055	0.239171	2020-03-20	Female	18	UNIRV	Aparecida de Goiânia	Middle West	2nd year	Suspension except internship	No	No	Disagree	Agree	Completely agree	Agree	Completely agree	Disagree	Completely disagree	Agree	Completely disagree
48	1	1	1	0	1	0	0	1	0	1	0	0	1	0	0	1	1	0	0	0	0	0	0	1	0	1	2.00575	2.06089	0.247513	1.46597	2020-03-20	Female	18	UNIRV	Aparecida de Goiânia	Middle West	1st year	Suspension except internship	No	No	Agree	Agree	Agree	Not agree nor disagree	Agree	Disagree	Disagree	Completely agree	Not agree nor disagree
49	0	0	1	0	1	0	0	0	1	1	1	0	1	0	0	1	0	1	1	1	1	0	1	1	0	0	1.86646	0.738313	2.23831	0.443675	2020-03-20	Female	24	UNIRV	Aparecida de Goiânia	Middle West	1st year	Suspension except internship	No	No	Disagree	Completely disagree	Agree	Disagree	Agree	Disagree	Disagree	Not agree nor disagree	Completely disagree
50	0	0	1	0	1	0	0	0	1	1	1	0	0	1	1	0	0	0	0	1	0	0	1	1	0	1	-1.09817	0.996287	0.9731	1.07292	2020-03-21	Female	18	UNIRV	aparecida de goiânia	Middle West	1st year	Complete suspension	No	No	Completely disagree	Completely disagree	Agree	Completely disagree	Agree	Completely disagree	Completely disagree	Agree	Completely disagree
51	1	1	1	1	1	1	1	1	1	0	1	0	0	0	1	0	1	0	0	0	0	0	1	0	0	1	0.296016	3.94371	0.160888	1.75442	2020-03-21	Female	25	UNIRV	Aparecida de Goiânia - GO	Middle West	4th year	Complete suspension	No	No	Agree	Agree	Completely agree	Agree	Agree	Agree	Agree	Completely agree	Completely agree
52	1	0	1	0	1	0	0	1	0	1	1	0	0	1	1	1	0	1	1	0	1	1	0	1	0	1	-0.125537	1.70114	1.62926	1.22636	2020-03-20	Female	20	UFS	Aracaju	Northeast	3rd year	Complete suspension	No	No	Agree	Not agree nor disagree	Agree	Disagree	Agree	Disagree	Disagree	Agree	Completely disagree
53	1	1	1	1	1	1	1	0	1	0	0	0	0	0	1	0	0	0	1	0	0	1	0	0	0	1	-0.472525	3.73435	0.606463	1.32151	2020-03-20	Male	22	UFS	Aracaju	Northeast	4th year	Suspension except internship	No	No	Agree	Completely agree	Completely agree	Completely agree	Agree	Agree	Completely agree	Agree	Agree
54	1	1	1	1	1	1	1	0	1	1	1	1	1	1	1	0	0	0	1	0	0	1	1	1	0	1	-0.250463	3.87759	1.75123	1.09881	2020-03-20	Female	24	UFS	Aracaju	Northeast	6th year	Complete suspension	No	No	Agree	Agree	Completely agree	Agree	Agree	Agree	Agree	Agree	Completely disagree
55	0	1	1	0	1	0	0	0	0	0	1	1	1	0	0	1	1	0	0	0	0	1	0	1	0	1	2.01555	1.84788	0.335824	0.659639	2020-03-20	Male	21	UFS	Aracaju	Northeast	4th year	Complete suspension	No	No	Not agree nor disagree	Agree	Completely agree	Not agree nor disagree	Agree	Not agree nor disagree	Not agree nor disagree	Agree	Disagree
56	1	1	1	0	1	0	0	0	0	1	1	1	0	1	0	1	0	0	1	1	1	1	1	1	0	1	0.00103245	2.21888	1.84562	0.789361	2020-03-20	Female	21	UFS	Aracaju	Northeast	3rd year	Complete suspension	No	No	Agree	Agree	Completely agree	Not agree nor disagree	Agree	Not agree nor disagree	Disagree	Disagree	Disagree
57	1	1	1	1	1	1	1	0	1	1	1	0	1	0	0	0	1	1	1	1	0	1	0	1	0	1	2.14262	4.18588	1.55408	1.51055	2020-03-20	Male	24	UFS	Aracaju	Northeast	6th year	Complete suspension	No	No	Completely agree	Completely agree	Completely agree	Completely agree	Completely agree	Completely agree	Completely agree	Completely agree	Disagree
58	1	1	1	0	1	0	0	0	1	1	1	0	1	0	0	1	0	0	0	1	1	0	1	1	0	0	1.57445	1.68357	1.66527	0.495806	2020-03-20	Female	21	UFS	Aracaju	Northeast	2nd year	Complete suspension	No	No	Agree	Agree	Completely agree	Disagree	Agree	Disagree	Disagree	Agree	Disagree
59	1	1	1	0	0	0	0	0	1	1	1	0	1	0	1	0	0	0	1	0	1	0	0	1	0	0	0.324078	1.04741	2.37319	-0.106812	2020-03-20	Female	21	UFS	Aracaju	Northeast	3rd year	Complete suspension	No	No	Agree	Agree	Agree	Not agree nor disagree	Disagree	Disagree	Not agree nor disagree	Not agree nor disagree	Disagree
60	1	1	1	1	1	1	1	0	1	1	1	1	0	0	1	0	0	0	1	0	1	0	1	1	0	0	-0.2265	3.25082	2.33594	0.160524	2020-03-20	Female	20	UFS	Aracaju	Northeast	3rd year	No suspension	No	No	Agree	Agree	Agree	Agree	Agree	Agree	Agree	Not agree nor disagree	Not agree nor disagree
61	1	0	1	1	0	0	0	0	0	1	1	0	0	1	1	0	0	0	0	1	1	1	0	1	0	0	-0.875094	1.64147	1.4555	0.377332	2020-03-20	Male	23	UFS	Aracaju	Northeast	3rd year	Complete suspension	No	No	Agree	Not agree nor disagree	Agree	Agree	Disagree	Disagree	Not agree nor disagree	Completely disagree	Completely disagree
62	0	0	1	0	0	0	1	0	1	1	1	0	0	0	1	0	0	0	0	0	0	0	0	1	0	0	-0.362004	0.797314	1.21642	0.102154	2020-03-20	Male	22	UFS	Aracaju	Northeast	1st year	Suspension except internship	No	No	Disagree	Disagree	Agree	Disagree	Not agree nor disagree	Disagree	Agree	Not agree nor disagree	Disagree
63	1	0	1	0	1	0	0	0	1	1	0	0	1	0	1	0	0	0	1	1	1	0	1	0	0	0	0.238792	1.05613	1.93406	0.52965	2020-03-20	Male	18	UFS	Aracaju	Northeast	1st year	Complete suspension	No	No	Agree	Disagree	Agree	Disagree	Agree	Disagree	Not agree nor disagree	Agree	Disagree
64	1	1	1	1	1	1	1	0	1	1	1	1	0	1	0	1	0	0	0	1	0	0	0	0	0	1	0.118776	3.74481	1.36782	0.751191	2020-03-20	Male	24	UFS	Aracaju	Northeast	5th year	Complete suspension	No	No	Completely agree	Completely agree	Completely agree	Completely agree	Completely agree	Completely agree	Completely agree	Not agree nor disagree	Completely disagree
65	1	1	1	1	1	1	1	1	0	0	1	0	0	0	0	0	0	1	0	0	0	1	0	1	0	1	0.832884	4.16213	-0.185532	1.79659	2020-03-20	Male	21	UFS	Aracaju	Northeast	4th year	Suspension except internship	No	No	Agree	Completely agree	Completely agree	Completely agree	Agree	Completely agree	Completely agree	Completely agree	Completely disagree
66	1	1	1	0	1	1	1	0	0	0	1	1	1	0	0	1	1	1	0	0	1	1	0	1	0	0	2.85681	3.45038	1.07361	0.302277	2020-03-20	Male	23	UFS	Aracaju	Northeast	5th year	Complete suspension	No	No	Completely agree	Agree	Completely agree	Not agree nor disagree	Agree	Agree	Completely agree	Agree	Completely disagree
67	1	1	1	1	1	1	1	0	1	1	1	1	1	0	0	0	1	1	1	0	0	1	1	1	0	1	2.2007	4.10973	1.71647	1.10901	2020-03-20	Female	21	UFS	Aracaju	Northeast	2nd year	Complete suspension	No	No	Completely agree	Completely agree	Completely agree	Completely agree	Completely agree	Agree	Agree	Not agree nor disagree	Not agree nor disagree
68	1	1	1	1	1	1	1	0	1	1	1	0	1	0	1	0	0	0	0	1	1	1	1	0	0	1	0.578172	4.03311	1.36681	1.39935	2020-03-20	Female	24	UFS	Aracaju	Northeast	4th year	Complete suspension	No	No	Agree	Agree	Agree	Agree	Agree	Agree	Agree	Agree	Completely disagree
69	1	1	1	0	0	0	0	1	0	0	1	0	1	0	0	1	0	1	0	0	1	1	0	1	0	0	2.06389	1.77968	0.807784	0.811603	2020-03-20	Female	21	UFS	Aracaju	Northeast	4th year	Complete suspension	No	No	Agree	Agree	Agree	Disagree	Not agree nor disagree	Disagree	Not agree nor disagree	Disagree	Disagree
70	1	1	1	1	0	0	1	0	0	0	1	1	1	0	0	1	1	1	0	1	0	0	0	0	0	0	2.71062	2.87378	0.800539	0.211984	2020-03-20	Male	26	UFS	Aracaju	Northeast	6th year	Complete suspension	No	No	Completely agree	Completely agree	Completely agree	Agree	Completely disagree	Not agree nor disagree	Completely agree	Not agree nor disagree	Completely disagree
71	1	1	1	0	0	0	0	0	0	0	1	0	0	0	1	0	1	1	0	0	0	0	0	0	0	1	0.764684	1.73322	0.202566	0.491777	2020-03-20	Male	24	UFS	Aracaju	Northeast	6th year	Complete suspension	No	No	Agree	Agree	Completely agree	Not agree nor disagree	Not agree nor disagree	Not agree nor disagree	Disagree	Completely agree	Not agree nor disagree
72	1	1	1	0	1	0	0	0	1	1	1	1	1	0	0	0	0	1	1	0	1	0	0	0	0	0	1.41571	1.42128	2.6876	-0.559598	2020-03-20	Female	25	UFS	Aracaju	Northeast	6th year	Complete suspension	No	No	Agree	Agree	Agree	Disagree	Agree	Not agree nor disagree	Not agree nor disagree	Disagree	Disagree
73	0	1	1	0	1	0	0	1	1	1	1	1	1	0	1	0	1	0	1	0	0	0	1	0	0	0	0.785733	1.24486	1.89909	0.496663	2020-03-20	Female	20	UFS	Aracaju	Northeast	2nd year	Suspension except internship	No	No	Not agree nor disagree	Agree	Completely agree	Not agree nor disagree	Completely agree	Not agree nor disagree	Not agree nor disagree	Not agree nor disagree	Not agree nor disagree
74	1	1	1	0	1	0	0	1	1	0	1	1	0	1	1	0	0	0	0	0	0	1	0	1	0	0	-0.985573	1.95572	0.970017	0.743731	2020-03-20	Female	25	UFS	Aracaju	Northeast	6th year	Complete suspension	No	No	Agree	Agree	Completely agree	Not agree nor disagree	Agree	Not agree nor disagree	Not agree nor disagree	Not agree nor disagree	Completely disagree
75	0	1	1	0	0	0	0	1	1	0	1	1	1	0	0	1	1	0	0	0	0	0	0	1	0	0	2.01022	1.10925	1.02545	0.511009	2020-03-20	Female	21	UFS	Aracaju	Northeast	1st year	Complete suspension	No	No	Not agree nor disagree	Agree	Agree	Disagree	Not agree nor disagree	Disagree	Disagree	Agree	Disagree
76	1	1	1	1	1	1	1	1	0	0	1	1	0	1	1	0	1	0	1	1	0	1	0	1	0	1	-0.461862	4.39244	0.764824	1.87424	2020-03-20	Male	25	UFS	Aracaju	Northeast	3rd year	Complete suspension	No	No	Completely agree	Completely agree	Completely agree	Completely agree	Completely agree	Completely agree	Completely agree	Completely agree	Not agree nor disagree
77	1	0	1	0	0	0	0	0	0	0	1	0	1	0	1	0	1	1	0	0	0	0	0	0	0	0	1.48721	1.01754	0.446563	0.032322	2020-03-20	Male	23	UFS	Aracaju	Northeast	3rd year	Complete suspension	No	No	Agree	Not agree nor disagree	Agree	Disagree	Not agree nor disagree	Disagree	Completely disagree	Agree	Completely disagree
78	1	1	1	0	0	0	0	0	0	1	1	0	1	0	0	1	1	1	0	0	1	0	0	0	0	0	2.69494	1.38801	1.53051	-0.273836	2020-03-20	Male	23	UFS	Aracaju	Northeast	3rd year	Complete suspension	No	No	Completely agree	Completely agree	Completely agree	Disagree	Disagree	Completely disagree	Disagree	Not agree nor disagree	Not agree nor disagree
79	1	1	1	1	1	0	0	0	1	1	1	0	0	0	1	0	0	0	1	0	0	0	0	0	0	0	-0.50029	1.78464	1.74257	-0.0282828	2020-03-20	Male	20	UFS	Aracaju	Northeast	1st year	Complete suspension	No	No	Agree	Agree	Completely agree	Agree	Agree	Disagree	Disagree	Not agree nor disagree	Completely disagree
80	1	0	1	0	1	0	0	0	1	1	1	0	1	1	0	1	1	0	1	0	0	0	0	1	0	0	1.21267	1.06174	1.86671	0.142185	2020-03-20	Female	19	UFS	Aracaju	Northeast	1st year	Complete suspension	No	No	Agree	Not agree nor disagree	Completely agree	Not agree nor disagree	Agree	Disagree	Not agree nor disagree	Not agree nor disagree	Disagree
81	1	1	1	1	1	0	0	0	0	0	1	1	1	1	1	0	0	0	0	1	0	1	1	1	0	0	-0.155517	2.64922	0.591137	0.726686	2020-03-20	Female	21	UFS	Aracaju	Northeast	4th year	Complete suspension	No	No	Agree	Agree	Agree	Agree	Agree	Not agree nor disagree	Not agree nor disagree	Disagree	Disagree
82	1	1	1	1	1	1	1	0	0	1	1	1	1	0	0	0	1	1	0	0	0	0	0	1	1	0	2.38841	3.62457	1.31125	-0.0271375	2020-03-20	Male	20	UFS	Aracaju	Northeast	2nd year	Suspension except internship	No	No	Completely agree	Completely agree	Completely agree	Completely agree	Completely agree	Completely agree	Completely agree	Completely disagree	Completely disagree
83	0	0	1	0	1	0	0	0	1	1	0	1	1	0	1	1	1	0	0	0	0	0	0	1	0	0	1.49649	0.678761	1.36402	0.125582	2020-03-20	Female	18	UFS	Aracaju	Northeast	1st year	Complete suspension	No	No	Disagree	Disagree	Agree	Disagree	Agree	Completely disagree	Disagree	Disagree	Disagree
84	1	1	1	0	1	0	0	0	1	1	1	1	0	1	1	0	0	0	1	0	0	1	0	1	0	0	-1.07757	1.64159	2.12573	-0.00209956	2020-03-20	Female	26	UFS	Aracaju	Northeast	6th year	Complete suspension	No	No	Agree	Agree	Agree	Not agree nor disagree	Agree	Disagree	Not agree nor disagree	Disagree	Completely disagree
85	1	1	1	0	1	1	1	0	0	0	0	0	0	0	0	0	0	0	0	0	0	0	0	0	0	0	0.194478	2.78381	-0.179223	0.443562	2020-03-20	Male	21	UFS	Aracaju	Northeast	4th year	Complete suspension	No	No	Agree	Agree	Agree	Not agree nor disagree	Agree	Agree	Agree	Agree	Disagree
86	0	0	1	0	1	0	0	0	1	0	1	1	1	0	0	0	0	1	1	0	1	1	0	0	0	0	1.29875	0.819493	2.07843	-0.253211	2020-03-20	Female	24	UFS	Aracaju	Northeast	5th year	Complete suspension	No	No	Not agree nor disagree	Disagree	Agree	Completely disagree	Agree	Disagree	Not agree nor disagree	Not agree nor disagree	Disagree
87	0	0	1	0	1	0	0	0	1	0	1	1	0	0	0	1	0	1	0	1	0	0	1	1	0	0	1.24284	0.935661	0.925565	0.409966	2020-03-20	Female	23	UFS	Aracaju	Northeast	2nd year	Complete suspension	No	No	Disagree	Not agree nor disagree	Completely agree	Disagree	Agree	Completely disagree	Completely disagree	Completely agree	Completely disagree
88	0	1	1	0	0	0	1	1	1	1	1	1	0	0	1	0	0	0	1	0	1	1	0	1	0	0	-0.391236	1.62515	2.46884	0.45129	2020-03-20	Female	22	UFS	Aracaju	Northeast	5th year	Complete suspension	No	No	Disagree	Agree	Agree	Disagree	Not agree nor disagree	Not agree nor disagree	Agree	Not agree nor disagree	Completely disagree
89	1	1	0	0	0	0	0	0	1	0	1	1	1	0	0	1	1	1	0	0	1	0	1	1	1	0	2.83846	1.38927	1.83902	-0.225749	2020-03-20	Male	24	UFS	Aracaju	Northeast	5th year	Complete suspension	No	No	Agree	Agree	Not agree nor disagree	Disagree	Disagree	Disagree	Disagree	Disagree	Completely disagree
90	0	1	1	0	1	0	0	1	0	0	1	0	1	0	0	1	1	0	0	0	0	0	0	0	0	0	1.87956	1.3495	0.171222	0.660794	2020-03-20	Male	19	UFS	Aracaju	Northeast	1st year	Complete suspension	No	No	Not agree nor disagree	Agree	Completely agree	Completely disagree	Agree	Disagree	Not agree nor disagree	Not agree nor disagree	Not agree nor disagree
91	1	1	1	0	1	0	1	0	0	0	1	1	0	1	1	0	1	1	0	0	0	0	0	0	0	0	0.208909	2.41543	0.752104	-0.143864	2020-03-20	Male	24	UFS	Aracaju	Northeast	5th year	Complete suspension	No	No	Agree	Agree	Agree	Disagree	Agree	Not agree nor disagree	Agree	Disagree	Completely disagree
92	1	1	1	1	1	0	1	0	0	1	1	1	0	0	0	0	0	1	0	1	1	0	0	0	0	0	0.942439	2.84082	1.67493	-0.159983	2020-03-20	Male	38	UFS	Aracaju	Northeast	5th year	Complete suspension	No	No	Completely agree	Completely agree	Completely agree	Agree	Agree	Not agree nor disagree	Agree	Not agree nor disagree	Completely disagree
93	1	1	1	0	1	0	1	0	0	0	1	0	0	1	0	0	1	0	0	1	0	0	0	1	0	1	0.156146	2.78888	0.0815354	1.0753	2020-03-20	Male	24	UFS	Aracaju	Northeast	5th year	Complete suspension	No	No	Agree	Agree	Completely agree	Disagree	Completely agree	Disagree	Agree	Not agree nor disagree	Completely disagree
94	1	1	1	0	1	0	1	0	0	0	1	0	1	0	1	0	1	1	0	0	0	1	0	1	0	1	1.62851	3.00476	0.104054	1.12951	2020-03-20	Female	20	UFS	Aracaju	Northeast	1st year	Suspension except internship	No	No	Agree	Agree	Completely agree	Not agree nor disagree	Completely agree	Completely disagree	Completely agree	Completely agree	Completely disagree
95	1	1	1	1	1	0	1	1	0	1	1	1	1	0	1	0	0	0	1	0	0	0	0	1	0	0	0.300634	2.74185	1.50765	0.568728	2020-03-20	Male	24	UFS	Aracaju	Northeast	5th year	Complete suspension	No	No	Agree	Agree	Completely agree	Agree	Completely agree	Not agree nor disagree	Agree	Disagree	Disagree
96	1	1	1	0	0	0	0	0	0	1	1	1	1	1	1	1	1	0	1	1	0	0	0	1	1	1	0.750079	1.83735	1.88293	0.449595	2020-03-20	Male	23	UFS	Aracaju	Northeast	5th year	Complete suspension	No	No	Agree	Agree	Agree	Not agree nor disagree	Not agree nor disagree	Not agree nor disagree	Not agree nor disagree	Disagree	Completely disagree
97	1	1	1	0	1	0	1	1	1	1	1	1	1	0	0	1	0	1	1	0	1	1	0	1	0	1	1.96791	2.83118	2.31045	1.10805	2020-03-21	Male	19	UFS	Aracaju	Northeast	3rd year	Complete suspension	No	No	Agree	Completely agree	Completely agree	Disagree	Agree	Disagree	Agree	Agree	Disagree
98	1	0	1	1	0	0	1	1	0	0	0	1	0	1	0	1	1	1	1	0	1	0	1	0	0	1	1.0849	2.55671	1.13967	1.16031	2020-03-21	Female	22	UFS	Aracaju	Northeast	5th year	Complete suspension	No	No	Agree	Not agree nor disagree	Agree	Agree	Not agree nor disagree	Not agree nor disagree	Agree	Not agree nor disagree	Completely disagree
99	0	1	1	0	1	0	1	0	0	1	1	1	0	0	1	0	0	0	1	1	0	1	1	1	0	0	-0.410707	2.08457	1.40325	0.575617	2020-03-20	Male	22	UFS	Aracaju	Northeast	4th year	Complete suspension	No	No	Not agree nor disagree	Agree	Completely agree	Disagree	Agree	Completely disagree	Agree	Not agree nor disagree	Completely disagree
100	0	0	1	0	1	0	0	0	0	0	1	0	1	0	1	0	0	1	0	1	1	1	0	1	0	0	0.948658	1.13755	0.844161	0.565054	2020-03-20	Male	48	UFS	Aracaju	Northeast	2nd year	Complete suspension	No	No	Not agree nor disagree	Not agree nor disagree	Agree	Not agree nor disagree	Agree	Not agree nor disagree	Not agree nor disagree	Agree	Not agree nor disagree
101	1	1	1	1	1	1	1	1	1	1	1	1	1	1	1	1	1	1	1	1	1	1	0	0	0	0	1.46624	4.06231	2.71705	1.0542	2020-03-20	Female	23	UNINOVE	Aracaju	Northeast	1st year	Complete suspension	No	No	Agree	Agree	Completely agree	Completely agree	Completely agree	Completely agree	Completely agree	Agree	Not agree nor disagree
102	0	0	1	1	1	0	0	1	1	1	1	0	1	1	0	1	0	1	0	1	0	0	1	1	0	1	1.25697	1.7948	1.03236	1.7798	2020-03-20	Female	22	UNIT	aracaju	Northeast	1st year	Suspension except internship	No	No	Not agree nor disagree	Disagree	Agree	Agree	Agree	Disagree	Not agree nor disagree	Completely agree	Disagree
103	1	1	1	0	1	0	1	0	0	1	1	1	0	0	1	1	0	0	1	0	0	0	0	0	1	0	0.0588746	2.04327	1.75618	-0.433006	2020-03-20	Female	19	UNIT	Aracaju	Northeast	2nd year	Complete suspension	No	No	Agree	Completely agree	Completely agree	Disagree	Completely agree	Not agree nor disagree	Completely agree	Disagree	Completely disagree
104	1	1	1	0	1	0	1	0	1	0	1	0	1	1	1	1	1	1	0	0	0	0	0	1	0	0	1.48463	2.42441	0.962469	0.47614	2020-03-20	Female	20	UNIT	Aracaju	Northeast	2nd year	Suspension except internship	No	No	Completely agree	Completely agree	Completely agree	Not agree nor disagree	Completely agree	Not agree nor disagree	Agree	Not agree nor disagree	Completely disagree
105	0	0	1	0	0	0	0	0	1	1	1	0	1	0	0	0	1	1	1	0	1	1	1	0	0	0	1.99482	0.625101	2.28535	0.104883	2020-03-20	Female	18	UNIT	aracaju	Northeast	1st year	Complete suspension	No	No	Completely disagree	Not agree nor disagree	Completely agree	Disagree	Disagree	Completely disagree	Completely disagree	Not agree nor disagree	Completely disagree
106	0	0	1	1	1	1	0	1	1	0	1	0	0	1	1	0	0	0	1	1	0	0	1	0	0	1	-1.35401	2.31204	0.789392	1.83273	2020-03-20	Female	22	UNIT	Aracaju	Northeast	1st year	Complete suspension	No	No	Disagree	Not agree nor disagree	Agree	Agree	Agree	Agree	Disagree	Completely agree	Completely agree
107	1	1	1	0	1	1	1	0	1	1	1	0	0	1	1	1	0	0	0	0	0	1	1	1	0	1	-0.377424	3.38863	0.865474	1.35366	2020-03-20	Male	19	UNIT	Aracaju	Northeast	2nd year	Complete suspension	No	No	Completely agree	Completely agree	Completely agree	Not agree nor disagree	Completely agree	Completely agree	Completely agree	Completely agree	Not agree nor disagree
108	1	1	1	0	0	0	1	0	0	0	1	1	0	1	1	0	0	0	0	1	0	0	1	1	0	0	-0.914461	2.18394	0.587977	0.43258	2020-03-20	Female	21	UNIT	Aracaju	Northeast	2nd year	Complete suspension	No	No	Completely agree	Completely agree	Completely agree	Completely disagree	Not agree nor disagree	Not agree nor disagree	Agree	Agree	Disagree
109	1	1	1	0	1	0	0	0	1	1	1	1	1	0	1	1	0	1	0	0	1	1	0	1	0	0	1.65384	1.84553	2.20379	-0.0335397	2020-03-20	Female	23	UNIT	Aracaju	Northeast	2nd year	Complete suspension	No	No	Agree	Completely agree	Completely agree	Not agree nor disagree	Completely agree	Completely disagree	Completely disagree	Completely disagree	Completely disagree
110	0	1	1	0	0	0	1	1	1	0	1	0	0	0	1	0	0	0	1	1	1	1	1	0	0	1	-0.546271	2.16391	1.29731	1.73152	2020-03-20	Female	18	UNIT	Aracaju	Northeast	1st year	Complete suspension	No	No	Disagree	Completely agree	Completely agree	Disagree	Disagree	Disagree	Completely agree	Completely agree	Agree
111	1	1	1	1	1	1	1	1	0	0	1	0	0	1	1	1	0	0	0	1	0	1	1	1	0	1	-0.436106	4.36107	-0.19904	2.40576	2020-03-20	Male	29	UNIT	Aracaju	Northeast	2nd year	Complete suspension	No	No	Agree	Agree	Completely agree	Completely agree	Completely agree	Completely agree	Completely agree	Completely agree	Completely agree
112	1	1	1	1	1	1	0	1	1	1	1	0	1	1	1	1	1	0	0	1	0	0	0	0	0	1	0.825104	3.41278	1.10657	1.70044	2020-03-20	Male	22	UNIT	Aracaju	Northeast	4th year	Suspension except internship	No	No	Completely agree	Completely agree	Completely agree	Completely agree	Completely agree	Completely agree	Disagree	Completely agree	Agree
113	0	1	1	0	0	0	0	1	0	0	1	0	1	0	1	0	0	1	1	0	1	0	0	0	0	1	0.624614	1.17254	1.157	0.877414	2020-03-20	Male	20	UNIT	Aracaju	Northeast	2nd year	Complete suspension	No	No	Disagree	Agree	Agree	Not agree nor disagree	Not agree nor disagree	Completely disagree	Completely disagree	Completely agree	Not agree nor disagree
114	1	1	1	0	1	0	1	0	0	1	1	1	1	1	1	0	0	0	0	0	1	1	1	1	0	0	-0.0515839	2.48243	1.57656	0.167744	2020-03-20	Male	19	UNIT	Aracaju	Northeast	2nd year	Complete suspension	No	No	Agree	Completely agree	Completely agree	Not agree nor disagree	Completely agree	Not agree nor disagree	Agree	Not agree nor disagree	Completely disagree
115	0	1	1	0	1	0	0	0	1	1	0	1	1	0	0	0	0	0	1	0	1	0	0	0	1	0	0.822709	0.829007	2.53642	-0.547917	2020-03-20	Female	21	UNIT	Aracaju	Northeast	2nd year	Complete suspension	No	No	Not agree nor disagree	Agree	Agree	Not agree nor disagree	Agree	Not agree nor disagree	Not agree nor disagree	Not agree nor disagree	Not agree nor disagree
116	0	1	1	0	1	0	0	1	1	0	1	1	1	0	0	0	0	0	0	1	0	0	1	1	0	1	0.84267	1.7666	0.572486	1.52313	2020-03-20	Male	21	UNIT	Aracaju	Northeast	2nd year	Complete suspension	No	No	Completely disagree	Agree	Agree	Completely disagree	Agree	Completely disagree	Completely disagree	Completely agree	Completely agree
117	1	1	1	0	0	1	1	0	1	1	1	0	0	0	0	0	0	0	1	1	1	0	0	0	0	1	0.111746	2.77494	1.98944	0.701171	2020-03-20	Male	23	UNIT	Aracaju	Northeast	5th year	Complete suspension	No	No	Completely agree	Completely agree	Completely agree	Not agree nor disagree	Not agree nor disagree	Agree	Completely agree	Agree	Disagree
118	0	1	1	1	0	0	0	0	1	1	1	1	1	1	1	1	1	1	1	0	1	0	1	0	0	1	1.31808	1.69422	2.66127	0.236829	2020-03-20	Female	25	UNIT	Aracaju	Northeast	6th year	Complete suspension	No	No	Not agree nor disagree	Agree	Agree	Completely agree	Not agree nor disagree	Not agree nor disagree	Not agree nor disagree	Not agree nor disagree	Agree
119	0	1	1	0	0	0	0	0	1	1	1	1	0	0	0	1	1	1	1	0	1	1	0	1	0	0	1.88832	1.09456	2.7188	-0.228589	2020-03-20	Female	24	UNIT	Aracaju	Northeast	5th year	Complete suspension	No	No	Not agree nor disagree	Agree	Agree	Not agree nor disagree	Not agree nor disagree	Not agree nor disagree	Not agree nor disagree	Disagree	Disagree
120	1	1	1	1	0	1	1	0	0	0	1	0	1	0	1	0	1	1	0	0	0	1	0	0	0	1	1.65069	3.88463	0.14834	1.10399	2020-03-20	Female	23	UNIT	Aracaju	Northeast	5th year	Complete suspension	No	No	Completely agree	Agree	Completely agree	Agree	Not agree nor disagree	Agree	Agree	Completely agree	Disagree
121	0	1	1	1	1	0	1	0	0	1	1	1	0	1	1	0	1	1	0	0	0	0	1	0	1	0	0.315958	2.43371	1.37712	-0.198267	2020-03-20	Male	22	UNIT	Aracaju	Northeast	5th year	Complete suspension	No	No	Not agree nor disagree	Completely agree	Completely agree	Agree	Completely agree	Completely disagree	Agree	Completely disagree	Completely disagree
122	1	1	1	1	1	0	1	1	1	1	1	1	0	0	0	0	1	0	1	1	1	1	1	1	0	1	0.887293	3.59736	2.07551	1.62648	2020-03-20	Female	21	UNIT	Aracaju	Northeast	5th year	Complete suspension	No	No	Agree	Agree	Agree	Completely agree	Agree	Not agree nor disagree	Agree	Not agree nor disagree	Completely agree
123	0	1	1	1	0	0	0	0	1	1	1	1	1	1	1	1	1	1	1	0	1	0	1	0	0	1	1.31808	1.69422	2.66127	0.236829	2020-03-20	Female	25	UNIT	Aracaju	Northeast	6th year	Complete suspension	No	No	Not agree nor disagree	Agree	Agree	Completely agree	Not agree nor disagree	Not agree nor disagree	Not agree nor disagree	Not agree nor disagree	Agree
124	1	1	1	1	0	0	0	0	1	1	1	1	1	0	0	1	1	1	1	0	0	1	1	1	1	0	2.73249	2.23709	2.33529	0.140362	2020-03-20	Male	24	UNIT	Aracaju	Northeast	5th year	Complete suspension	No	No	Agree	Agree	Agree	Agree	Not agree nor disagree	Completely disagree	Completely disagree	Completely disagree	Disagree
125	1	1	1	1	1	1	1	1	1	1	1	1	1	0	1	0	1	1	0	1	0	0	0	0	0	1	1.66227	4.16284	1.35099	1.49572	2020-03-20	Female	25	UNIT	Aracaju	Northeast	4th year	Complete suspension	No	No	Agree	Agree	Agree	Agree	Completely agree	Agree	Agree	Completely agree	Agree
126	1	1	1	0	1	0	1	0	0	1	1	0	1	0	1	0	1	1	0	1	1	1	0	1	0	1	1.74772	3.08906	1.20277	1.14419	2020-03-20	Male	23	UNIT	Aracaju	Northeast	2nd year	Complete suspension	No	No	Completely agree	Completely agree	Completely agree	Not agree nor disagree	Completely agree	Completely disagree	Agree	Agree	Completely disagree
127	1	1	1	0	1	0	0	1	0	1	1	0	1	0	0	1	0	1	0	1	1	1	1	1	0	1	2.08561	2.53012	0.952326	1.79062	2020-03-20	Female	23	UNIT	Aracaju	Northeast	4th year	Suspension except internship	No	No	Completely agree	Completely agree	Completely agree	Not agree nor disagree	Completely agree	Not agree nor disagree	Disagree	Agree	Disagree
128	1	1	1	0	0	0	0	1	1	0	0	0	1	0	1	0	0	0	1	0	1	0	0	1	0	1	0.191631	1.54112	1.2677	1.34353	2020-03-20	Female	18	UNIT	Aracaju	Northeast	2nd year	Suspension except internship	No	No	Completely agree	Agree	Completely agree	Disagree	Disagree	Completely disagree	Completely disagree	Completely agree	Disagree
129	1	0	1	1	1	0	1	1	1	0	1	1	0	1	1	0	0	0	0	1	0	0	0	1	0	1	-1.03215	2.84169	0.761563	1.49399	2020-03-20	Male	18	UNIT	Aracaju	Northeast	3rd year	Complete suspension	No	No	Agree	Not agree nor disagree	Agree	Agree	Completely agree	Not agree nor disagree	Completely agree	Completely agree	Completely disagree
130	1	1	1	1	1	0	0	0	1	1	1	1	1	0	0	0	1	1	1	0	1	1	0	0	0	0	2.14883	2.35206	2.70964	-0.234093	2020-03-20	Female	23	UNIT	Aracaju	Northeast	6th year	Complete suspension	No	No	Agree	Agree	Completely agree	Agree	Agree	Disagree	Disagree	Disagree	Disagree
131	1	1	1	0	1	0	0	0	1	1	1	1	1	0	0	1	1	1	1	1	1	0	0	0	0	1	2.51943	2.07529	2.5501	0.349704	2020-03-20	Female	26	UNIT	Aracaju	Northeast	6th year	Complete suspension	No	No	Agree	Agree	Completely agree	Not agree nor disagree	Completely agree	Not agree nor disagree	Disagree	Not agree nor disagree	Completely disagree
132	1	1	1	1	1	1	1	0	1	1	1	1	1	0	0	0	1	1	1	1	1	0	1	1	0	0	2.28478	3.71433	2.51611	0.518958	2020-03-20	Female	24	UNIT	Aracaju	Northeast	6th year	Complete suspension	No	No	Completely agree	Completely agree	Completely agree	Completely agree	Agree	Completely agree	Completely agree	Disagree	Completely disagree
133	1	1	1	1	1	1	1	0	1	1	1	1	1	0	0	1	1	1	0	1	1	1	1	1	0	0	3.00332	4.08862	2.00489	0.809448	2020-03-20	Female	26	UNIT	Aracaju	Northeast	6th year	Complete suspension	No	No	Agree	Agree	Completely agree	Completely agree	Completely agree	Completely agree	Agree	Not agree nor disagree	Completely disagree
134	1	1	1	1	1	1	1	0	0	1	1	0	0	1	1	0	0	1	0	1	0	1	1	1	0	0	-0.211167	3.90908	0.751017	1.13527	2020-03-21	Male	22	UNIT	Aracaju	Northeast	2nd year	Suspension except internship	No	No	Agree	Completely agree	Completely agree	Completely agree	Completely agree	Completely agree	Completely agree	Completely agree	Completely disagree
135	1	0	1	0	1	0	0	0	1	1	1	1	1	1	1	0	1	0	1	1	0	1	1	1	0	0	0.280588	1.62537	2.08056	0.612913	2020-03-21	Female	21	UNIT	Aracaju	Northeast	1st year	Complete suspension	No	No	Agree	Disagree	Agree	Completely disagree	Completely agree	Disagree	Completely disagree	Not agree nor disagree	Disagree
136	1	1	1	0	1	0	0	0	1	1	1	1	1	0	0	1	1	1	1	1	1	0	0	0	0	1	2.51943	2.07529	2.5501	0.349704	2020-03-21	Female	26	UNIT	Aracaju	Northeast	6th year	Complete suspension	No	No	Agree	Agree	Completely agree	Not agree nor disagree	Completely agree	Not agree nor disagree	Disagree	Not agree nor disagree	Completely disagree
137	0	1	1	1	0	1	0	0	1	1	1	1	1	0	1	0	1	1	1	0	1	0	0	0	0	0	1.54321	2.01418	2.78864	-0.340811	2020-03-22	Female	28	UNIT	Aracaju	Northeast	4th year	Complete suspension	No	No	Not agree nor disagree	Agree	Completely agree	Agree	Not agree nor disagree	Agree	Not agree nor disagree	Not agree nor disagree	Disagree
138	1	0	1	0	1	0	0	0	0	0	1	0	1	0	0	1	0	1	0	1	0	0	0	0	0	1	1.83098	1.64166	0.125225	0.864583	2020-03-20	Male	20	UFS	Aracajú	Northeast	1st year	Complete suspension	No	No	Agree	Disagree	Completely agree	Disagree	Agree	Not agree nor disagree	Disagree	Completely agree	Agree
139	1	1	1	0	1	0	0	0	0	1	1	1	0	0	1	0	0	0	1	0	0	0	1	1	0	0	-0.437769	1.47729	1.43482	-0.0441594	2020-03-20	Male	20	UFS	Aracaju	Northeast	1st year	Complete suspension	No	No	Agree	Agree	Completely agree	Disagree	Agree	Completely disagree	Completely disagree	Disagree	Disagree
140	1	1	1	1	1	1	1	0	0	0	0	0	1	0	1	1	0	0	0	0	0	1	1	1	0	1	1.00437	4.0265	-0.425231	1.77604	2020-03-20	Female	24	UFS	Aracaju	Northeast	3rd year	Complete suspension	No	No	Completely agree	Completely agree	Completely agree	Agree	Completely agree	Agree	Agree	Agree	Not agree nor disagree
141	0	0	0	0	0	0	0	0	1	1	1	0	0	0	1	0	0	0	0	0	0	0	0	0	0	0	-0.484406	-0.0878084	1.28881	-0.232637	2020-03-20	Male	21	UFS	Aracaju	Northeast	1st year	Complete suspension	No	No	Disagree	Not agree nor disagree	Disagree	Completely disagree	Disagree	Completely disagree	Completely disagree	Not agree nor disagree	Completely disagree
142	1	1	1	1	1	1	1	1	0	1	1	0	1	0	1	0	1	0	0	1	0	0	0	1	0	0	1.13316	3.81958	0.665958	1.40838	2020-03-20	Female	23	UFS	Aracaju	Northeast	1st year	Suspension except internship	No	No	Agree	Completely agree	Completely agree	Agree	Completely agree	Agree	Agree	Agree	Disagree
143	1	0	1	0	1	1	1	0	1	1	1	1	0	1	1	0	1	1	1	0	1	0	0	0	0	0	0.144098	2.41986	2.68186	-0.257455	2020-03-20	Female	21	UNIT	Aracaju	Northeast	4th year	Suspension except internship	No	No	Agree	Disagree	Agree	Disagree	Completely agree	Completely agree	Completely agree	Disagree	Completely disagree
144	1	1	1	0	1	0	0	0	0	0	1	0	1	0	0	1	1	1	0	1	0	1	1	0	0	1	2.60071	2.59703	0.0320559	1.35683	2020-03-20	Male	22	UNIT	Aracaju	Northeast	4th year	Complete suspension	No	No	Agree	Agree	Agree	Not agree nor disagree	Agree	Not agree nor disagree	Not agree nor disagree	Agree	Completely disagree
145	0	1	1	0	0	0	0	0	1	1	1	1	1	0	0	1	1	1	0	0	1	0	0	1	0	0	2.75401	0.942978	2.30184	-0.386028	2020-03-20	Female	19	UNIT	Aracaju	Northeast	1st year	Complete suspension	No	No	Completely disagree	Agree	Agree	Completely disagree	Completely disagree	Completely disagree	Completely disagree	Not agree nor disagree	Completely disagree
146	1	1	1	1	1	1	1	1	1	1	0	1	1	1	1	0	0	1	1	1	0	1	0	1	0	1	0.271643	4.21532	1.67271	2.03403	2020-03-20	Female	20	UNIT	Aracaju	Northeast	4th year	Suspension except internship	No	No	Completely agree	Completely agree	Completely agree	Agree	Completely agree	Completely agree	Completely agree	Completely agree	Agree
147	1	0	1	0	0	0	0	0	1	1	1	1	1	0	0	1	1	1	1	1	1	0	0	0	1	0	2.57661	1.05308	3.00473	-0.397857	2020-03-20	Female	18	UNIT	Aracaju	Northeast	2nd year	Complete suspension	No	No	Agree	Not agree nor disagree	Completely agree	Completely disagree	Completely disagree	Completely disagree	Completely disagree	Completely disagree	Completely disagree
148	1	1	1	0	0	0	0	1	1	1	1	0	1	0	1	0	0	1	0	0	1	1	0	1	0	0	1.08586	1.64268	1.83825	0.75001	2020-03-20	Female	23	UNIT	Aracaju	Northeast	2nd year	Complete suspension	No	No	Agree	Agree	Agree	Completely disagree	Not agree nor disagree	Not agree nor disagree	Disagree	Not agree nor disagree	Completely disagree
149	0	1	1	0	1	0	1	0	0	0	1	0	1	0	1	0	0	0	0	0	0	0	1	1	0	0	0.370602	1.77625	0.088899	0.525552	2020-03-20	Female	20	UNIT	Aracaju	Northeast	2nd year	Complete suspension	No	No	Disagree	Agree	Completely agree	Disagree	Agree	Disagree	Agree	Not agree nor disagree	Completely disagree
150	0	1	1	1	0	0	0	0	0	1	1	0	1	0	0	1	1	1	0	0	1	1	1	0	0	0	2.74798	1.74205	1.39343	0.185559	2020-03-20	Female	22	UNIT	Aracaju	Northeast	6th year	Complete suspension	No	No	Not agree nor disagree	Agree	Agree	Agree	Not agree nor disagree	Not agree nor disagree	Not agree nor disagree	Agree	Not agree nor disagree
151	1	1	1	1	1	1	1	1	1	1	1	1	1	0	1	1	1	1	1	0	0	0	0	1	1	1	2.08928	3.96976	2.02194	1.22149	2020-03-20	Female	38	UNIT	Aracaju	Northeast	6th year	Complete suspension	No	No	Completely agree	Completely agree	Completely agree	Agree	Agree	Completely agree	Completely agree	Completely agree	Not agree nor disagree
152	1	1	1	0	1	0	0	0	1	0	1	1	0	0	0	0	1	0	0	1	1	1	1	1	0	0	1.03007	2.17779	1.36006	0.491747	2020-03-21	Female	23	UNIT	Aracaju	Northeast	6th year	Complete suspension	No	No	Agree	Agree	Agree	Disagree	Agree	Disagree	Disagree	Not agree nor disagree	Disagree
153	0	1	1	1	0	0	0	0	0	1	1	0	1	0	0	1	1	1	0	0	1	1	1	0	0	0	2.74798	1.74205	1.39343	0.185559	2020-03-21	Female	22	UNIT	Aracaju	Northeast	6th year	Complete suspension	No	No	Not agree nor disagree	Agree	Agree	Agree	Not agree nor disagree	Not agree nor disagree	Not agree nor disagree	Agree	Not agree nor disagree
154	0	0	1	0	0	0	0	0	0	0	0	1	1	0	1	0	1	1	0	1	0	0	1	1	0	0	1.56518	0.844854	0.417375	0.618796	2020-03-20	Female	19	UNIT	Aracaju	Northeast	2nd year	Complete suspension	No	No	Disagree	Disagree	Agree	Disagree	Not agree nor disagree	Completely disagree	Disagree	Disagree	Completely disagree
155	1	1	1	1	1	1	1	1	0	0	1	1	1	0	0	1	1	1	0	1	0	1	1	0	0	1	2.71047	4.63778	0.16288	1.99642	2020-03-20	Female	21	UFS	Aracaju - SE	Northeast	4th year	Suspension except internship	No	No	Completely agree	Completely agree	Completely agree	Completely agree	Completely agree	Agree	Completely agree	Agree	Agree
156	0	1	1	0	1	0	0	1	1	1	1	0	1	0	1	0	1	1	1	1	1	1	1	1	0	0	1.51817	1.76611	2.19024	1.34297	2020-03-20	Female	21	UNIT	Aracaju- SE/ Campus Farolândia	Northeast	1st year	Suspension except internship	No	No	Not agree nor disagree	Agree	Agree	Not agree nor disagree	Completely agree	Not agree nor disagree	Not agree nor disagree	Completely agree	Not agree nor disagree
157	1	1	1	1	1	1	1	1	1	1	1	0	1	1	0	1	1	1	0	1	1	0	0	1	0	0	2.18175	3.85729	1.86127	1.25414	2020-03-20	Male	19	UFS	Aracaju/São Cristóvão	Northeast	1st year	Suspension except internship	No	No	Completely agree	Completely agree	Completely agree	Completely agree	Completely agree	Agree	Agree	Agree	Completely disagree
158	0	1	1	0	1	0	0	0	0	0	1	0	1	0	1	0	0	0	0	1	0	0	0	1	0	0	0.304568	1.26432	0.281336	0.51572	2020-03-20	Male	20	UFS	ARACAJU/SÃO CRISTÓVÃO	Northeast	1st year	Suspension except internship	No	No	Not agree nor disagree	Agree	Agree	Disagree	Agree	Disagree	Disagree	Agree	Completely disagree
159	1	1	1	1	1	0	1	0	1	1	1	1	0	0	1	0	1	0	1	0	0	0	0	1	0	0	0.289497	2.66219	2.04585	0.00299858	2020-03-20	Female	20	UFS	Aracaju/SE	Northeast	3rd year	Complete suspension	No	No	Completely agree	Completely agree	Completely agree	Agree	Agree	Disagree	Agree	Disagree	Completely disagree
160	0	0	1	0	1	0	0	0	1	1	1	0	1	0	0	1	1	1	0	0	0	1	0	1	0	0	2.62915	1.01268	1.31122	0.378831	2020-03-20	Female	20	UFS	Aracaju/SE	Northeast	1st year	Complete suspension	No	No	Completely disagree	Completely disagree	Agree	Disagree	Agree	Disagree	Disagree	Not agree nor disagree	Completely disagree
161	1	1	1	1	1	0	0	1	0	1	1	0	1	0	0	1	1	1	0	0	0	1	0	1	1	1	2.72361	2.97432	0.767318	1.37502	2020-03-20	Male	35	UFS	ARACAJU/SE	Northeast	4th year	Suspension except internship	No	No	Agree	Agree	Agree	Agree	Agree	Not agree nor disagree	Disagree	Agree	Agree
162	1	1	1	0	1	0	0	0	0	1	1	0	1	0	0	1	1	1	0	0	0	1	1	1	0	0	2.75108	2.07719	0.752319	0.587839	2020-03-20	Female	19	UNIT	Aracaju-SE	Northeast	1st year	Suspension except internship	No	No	Completely agree	Agree	Completely agree	Disagree	Agree	Not agree nor disagree	Disagree	Completely agree	Completely disagree
163	1	1	1	0	1	0	1	1	0	0	0	0	0	0	1	0	1	1	0	1	0	1	1	1	0	1	0.898656	3.34663	-0.396732	2.42868	2020-03-20	Female	20	UNIT	Aracaju-SE	Northeast	1st year	Suspension except internship	No	No	Agree	Agree	Agree	Not agree nor disagree	Agree	Not agree nor disagree	Completely agree	Completely agree	Not agree nor disagree
164	1	1	1	1	1	0	0	0	1	1	1	1	1	0	0	1	1	0	0	0	1	1	1	0	0	0	2.2709	2.43057	1.99402	0.0337337	2020-03-20	Female	23	UNIT	Aracaju-SE	Northeast	6th year	Complete suspension	No	No	Agree	Agree	Completely agree	Agree	Agree	Not agree nor disagree	Not agree nor disagree	Disagree	Completely disagree
165	0	1	1	0	1	0	0	0	0	1	1	0	0	1	1	0	0	0	1	1	0	1	0	1	0	0	-1.18967	1.33778	1.36919	0.529053	2020-03-20	Male	20	UNIT	Aracajú-SE	Northeast	1st year	Suspension except internship	No	No	Not agree nor disagree	Agree	Completely agree	Not agree nor disagree	Agree	Disagree	Disagree	Agree	Disagree
166	0	0	0	0	1	0	0	1	0	0	1	0	1	0	1	0	1	1	1	0	1	1	1	1	0	0	1.37983	1.028	1.13957	1.04569	2020-03-20	Female	22	UNISALESIANO	Araçatuba	Southeast	2nd year	No suspension	No	No	Disagree	Disagree	Not agree nor disagree	Disagree	Agree	Disagree	Disagree	Not agree nor disagree	Disagree
167	0	0	1	0	1	0	0	1	0	1	1	0	1	0	0	1	1	1	0	0	0	1	0	1	0	0	2.56248	1.20747	0.742239	0.935803	2020-03-21	Female	19	UNISALESIANO	Araçatuba	Southeast	2nd year	Complete suspension	No	No	Not agree nor disagree	Not agree nor disagree	Completely agree	Disagree	Completely agree	Disagree	Disagree	Agree	Not agree nor disagree
168	1	1	1	0	1	1	0	0	0	0	1	0	1	0	1	0	1	0	0	0	0	0	0	0	0	1	0.927333	2.66577	0.00317109	0.773254	2020-03-20	Male	25	UNIFAI	Araçatuba - SP	Southeast	5th year	Suspension except internship	No	No	Agree	Completely agree	Completely agree	Disagree	Completely agree	Agree	Not agree nor disagree	Agree	Completely disagree
169	1	1	1	1	1	0	1	1	0	0	0	0	0	1	1	1	1	0	0	1	0	1	1	1	0	1	0.183581	3.78606	-0.331903	2.50281	2020-03-21	Male	23	UNISALESIANO	Araçatuba Sp	Southeast	3rd year	Complete suspension	No	No	Completely agree	Completely agree	Completely agree	Agree	Completely agree	Not agree nor disagree	Agree	Completely agree	Agree
170	1	1	1	1	1	1	1	1	1	1	1	1	1	1	1	1	1	1	1	1	1	1	1	1	0	1	1.51244	4.45939	2.35395	1.94279	2020-03-21	Male	19	UNITIPAC	Araguaina	North	3rd year	Complete suspension	No	No	Agree	Agree	Completely agree	Agree	Completely agree	Completely agree	Agree	Completely agree	Agree
171	1	1	1	1	1	1	1	1	1	1	1	0	1	0	0	0	1	0	0	1	0	0	1	1	0	1	1.68156	4.12308	0.739911	2.10942	2020-03-20	Female	27	UNITIPAC	Araguaina	North	6th year	Complete suspension	No	No	Completely agree	Completely agree	Completely agree	Completely agree	Completely agree	Completely agree	Completely agree	Completely agree	Completely agree
172	1	1	1	0	1	0	0	1	0	1	0	0	1	0	1	0	0	0	0	1	0	0	0	0	0	0	0.304774	1.75526	0.501392	1.0765	2020-03-20	Female	23	UNITIPAC	Araguaina	North	6th year	Complete suspension	No	No	Agree	Agree	Agree	Not agree nor disagree	Agree	Not agree nor disagree	Not agree nor disagree	Agree	Not agree nor disagree
173	0	0	1	0	1	0	0	0	1	1	0	1	0	1	1	0	0	0	0	0	0	0	0	0	0	0	-1.11182	0.428424	1.39193	-0.211336	2020-03-20	Female	18	UNITIPAC	Araguaina	North	1st year	Complete suspension	No	No	Completely disagree	Completely disagree	Completely agree	Not agree nor disagree	Completely agree	Completely disagree	Completely disagree	Not agree nor disagree	Completely disagree
174	0	0	0	0	0	0	0	0	1	1	1	0	0	1	1	0	0	0	0	0	0	0	0	0	0	0	-1.15636	-0.0847637	1.41376	-0.252444	2020-03-20	Male	18	UNITIPAC	Araguaina	North	1st year	Complete suspension	No	No	Completely disagree	Completely disagree	Completely disagree	Completely disagree	Completely disagree	Completely disagree	Completely disagree	Not agree nor disagree	Disagree
175	1	1	1	1	1	1	1	0	1	0	1	1	0	0	0	0	1	0	0	1	0	0	1	1	0	1	0.991929	4.06264	0.559953	1.27761	2020-03-20	Male	24	UNITIPAC	Araguaína	North	6th year	Complete suspension	No	No	Completely agree	Completely agree	Completely agree	Completely agree	Completely agree	Completely agree	Completely agree	Completely disagree	Completely disagree
176	1	1	0	0	1	0	0	0	0	1	1	1	1	0	1	0	1	1	1	1	1	0	0	0	0	0	1.48789	1.60889	2.34899	-0.234801	2020-03-20	Male	21	UNITIPAC	ARAGUAÍNA	North	6th year	Complete suspension	No	No	Agree	Agree	Not agree nor disagree	Not agree nor disagree	Agree	Completely disagree	Disagree	Completely disagree	Completely disagree
177	1	0	1	1	1	1	1	1	1	1	1	0	1	0	1	0	1	1	0	1	1	1	1	1	1	1	1.83128	4.02201	1.53296	2.05789	2020-03-20	Female	24	UNITIPAC	Araguaína	North	2nd year	Complete suspension	No	No	Completely agree	Not agree nor disagree	Completely agree	Completely agree	Completely agree	Completely agree	Completely agree	Completely agree	Completely disagree
178	1	1	1	1	1	0	0	0	1	0	1	0	0	1	1	1	0	0	1	1	0	1	1	1	0	1	-0.624788	2.74872	0.982247	1.55429	2020-03-20	Female	22	UNITIPAC	Araguaína	North	1st year	Complete suspension	No	No	Agree	Completely agree	Completely agree	Completely agree	Completely agree	Not agree nor disagree	Not agree nor disagree	Not agree nor disagree	Completely agree
179	1	1	1	1	1	0	0	0	1	1	1	0	1	0	1	0	0	1	1	1	1	1	1	1	0	0	1.0223	2.45807	2.28608	0.784528	2020-03-20	Male	31	UNITIPAC	Araguaína	North	3rd year	Complete suspension	No	No	Agree	Completely agree	Completely agree	Agree	Completely agree	Not agree nor disagree	Not agree nor disagree	Completely agree	Not agree nor disagree
180	0	1	0	0	0	0	0	0	1	1	1	1	1	0	0	1	1	0	0	0	0	0	0	0	0	0	2.01862	0.627469	1.71517	-0.440318	2020-03-21	Male	21	UNITIPAC	Araguaína	North	4th year	Complete suspension	No	No	Disagree	Agree	Disagree	Disagree	Disagree	Disagree	Not agree nor disagree	Not agree nor disagree	Completely disagree
181	1	1	1	1	1	0	1	0	1	1	1	0	0	1	0	0	0	0	1	1	1	0	0	0	0	1	-0.557225	2.86942	2.1262	0.644042	2020-03-20	Female	23	UNITIPAC	Araguaina	North	4th year	No suspension	No	No	Agree	Agree	Completely agree	Agree	Completely agree	Not agree nor disagree	Agree	Agree	Agree
182	1	1	1	1	1	1	1	1	0	0	1	0	1	0	1	0	1	1	0	1	0	1	1	0	0	1	1.63267	4.57796	-0.138781	2.30974	2020-03-20	Female	23	UNITIPAC	Araguaina	North	6th year	Complete suspension	No	No	Completely agree	Completely agree	Completely agree	Completely agree	Completely agree	Completely agree	Completely agree	Completely agree	Not agree nor disagree
183	1	1	1	0	1	0	1	1	1	0	1	0	1	0	1	0	1	1	0	1	0	0	1	1	0	0	1.65003	2.80828	0.611073	1.58164	2020-03-20	Female	23	UNITIPAC	Araguaina	North	4th year	Complete suspension	No	No	Agree	Agree	Agree	Disagree	Agree	Not agree nor disagree	Agree	Not agree nor disagree	Disagree
184	1	1	1	0	1	0	1	1	1	0	1	0	1	0	1	0	1	1	0	1	0	0	1	1	0	0	1.65003	2.80828	0.611073	1.58164	2020-03-20	Female	23	UNITIPAC	Araguaina	North	4th year	Complete suspension	No	No	Agree	Agree	Agree	Disagree	Agree	Not agree nor disagree	Agree	Not agree nor disagree	Disagree
185	0	1	1	1	1	0	0	1	1	1	1	0	0	0	0	1	0	1	0	1	0	1	0	1	0	1	1.26529	2.42284	0.983685	1.77036	2020-03-20	Female	19	UNITIPAC	Araguaina	North	1st year	Complete suspension	No	No	Not agree nor disagree	Completely agree	Completely agree	Agree	Completely agree	Not agree nor disagree	Not agree nor disagree	Agree	Not agree nor disagree
186	0	1	1	0	1	1	0	1	0	0	0	0	0	1	0	1	0	0	0	1	0	1	1	0	0	1	-0.100968	2.65102	-0.450342	2.18566	2020-03-20	Male	18	UNITIPAC	Araguaina	North	1st year	Complete suspension	No	No	Not agree nor disagree	Agree	Agree	Disagree	Agree	Agree	Disagree	Completely agree	Agree
187	0	0	1	0	1	0	0	0	1	0	0	0	0	0	1	0	0	0	0	0	0	0	0	0	0	1	-0.566391	0.748401	0.180525	0.733945	2020-03-20	Female	19	UNITIPAC	Araguaina	North	1st year	Complete suspension	No	No	Disagree	Disagree	Agree	Completely disagree	Agree	Completely disagree	Completely disagree	Not agree nor disagree	Not agree nor disagree
188	1	1	1	1	1	0	0	1	1	1	0	0	1	0	1	0	0	0	1	0	0	0	0	0	0	0	0.184884	1.94576	1.46205	0.847705	2020-03-20	Male	22	UNITIPAC	Araguaína	North	4th year	Complete suspension	No	No	Agree	Agree	Completely agree	Agree	Agree	Disagree	Not agree nor disagree	Agree	Agree
189	0	0	1	0	1	0	0	1	0	0	0	0	0	0	1	0	0	0	0	1	0	0	0	0	0	1	-0.626661	1.13349	-0.358714	1.60646	2020-03-20	Male	21	UNITIPAC	Araguaína	North	4th year	Complete suspension	No	No	Disagree	Disagree	Completely agree	Disagree	Completely agree	Not agree nor disagree	Completely disagree	Completely agree	Disagree
190	0	1	1	0	1	0	0	1	1	1	0	0	0	1	1	0	0	0	0	1	0	1	1	1	0	0	-0.998175	1.56557	0.858103	1.62973	2020-03-20	Female	22	UNITIPAC	Araguaína	North	4th year	Complete suspension	No	Yes	Not agree nor disagree	Agree	Agree	Disagree	Agree	Not agree nor disagree	Not agree nor disagree	Agree	Not agree nor disagree
191	0	1	1	0	1	1	1	0	1	1	1	0	0	0	1	0	0	0	0	0	0	1	1	0	0	1	-0.330424	2.8333	0.733039	1.11759	2020-03-20	Female	21	UNITIPAC	Araguaína	North	4th year	Complete suspension	No	No	Not agree nor disagree	Agree	Completely agree	Not agree nor disagree	Completely agree	Agree	Agree	Completely agree	Not agree nor disagree
192	0	0	1	0	1	0	0	0	0	1	1	1	1	0	0	1	1	1	0	1	1	0	0	0	0	0	2.61264	0.956877	1.76404	-0.228713	2020-03-20	Female	18	UNITIPAC	Araguaína	North	2nd year	Complete suspension	No	No	Disagree	Not agree nor disagree	Agree	Not agree nor disagree	Agree	Completely disagree	Disagree	Not agree nor disagree	Completely disagree
193	1	1	1	0	1	1	0	1	1	1	0	0	1	0	1	1	0	0	1	1	0	1	0	1	0	0	0.781933	2.66352	1.3765	1.72052	2020-03-20	Female	20	UNITIPAC	Araguaína	North	4th year	Complete suspension	No	No	Completely agree	Completely agree	Completely agree	Disagree	Completely agree	Completely agree	Disagree	Completely agree	Completely disagree
194	1	0	1	0	1	0	0	1	0	1	1	1	1	0	0	1	0	0	1	1	0	1	0	1	0	1	1.20278	1.89908	1.2479	1.42119	2020-03-20	Female	18	UNITIPAC	ARAGUAÍNA	North	2nd year	Complete suspension	No	Yes	Agree	Not agree nor disagree	Completely agree	Not agree nor disagree	Completely agree	Not agree nor disagree	Not agree nor disagree	Completely agree	Not agree nor disagree
195	0	1	1	1	1	0	0	0	1	1	1	1	1	0	1	0	0	0	1	0	0	0	1	0	0	0	0.22774	1.44671	1.99483	-0.0967762	2020-03-20	Female	24	UNITIPAC	Araguaína	North	3rd year	Complete suspension	No	No	Completely disagree	Agree	Agree	Agree	Agree	Completely disagree	Completely disagree	Agree	Completely disagree
196	1	1	1	0	1	0	0	0	0	0	1	0	0	1	0	0	0	0	1	1	0	1	1	0	0	0	-0.660629	1.92563	0.666367	0.66541	2020-03-20	Male	21	UNITIPAC	Araguaína	North	2nd year	Complete suspension	No	No	Agree	Agree	Completely agree	Not agree nor disagree	Completely agree	Disagree	Not agree nor disagree	Agree	Completely disagree
197	0	1	0	0	1	0	0	0	1	1	0	0	0	1	1	1	1	1	1	1	1	1	1	1	1	1	0.655063	1.67087	2.13915	1.22256	2020-03-20	Male	19	UNITIPAC	Araguaína	North	2nd year	Complete suspension	No	No	Completely disagree	Agree	Disagree	Completely disagree	Agree	Completely disagree	Completely disagree	Agree	Not agree nor disagree
198	1	1	1	0	1	0	0	0	1	1	1	1	1	0	1	0	0	0	1	0	1	0	0	0	0	0	0.284361	1.33926	2.62684	-0.506252	2020-03-20	Female	22	UNITIPAC	Araguaína	North	2nd year	Complete suspension	No	No	Completely agree	Completely agree	Completely agree	Disagree	Agree	Disagree	Completely disagree	Completely disagree	Completely disagree
199	1	0	1	0	1	0	1	1	0	0	1	1	0	1	1	0	0	0	0	0	0	1	1	1	0	1	-1.03517	2.52677	0.0890291	1.51425	2020-03-20	Female	20	UNITIPAC	Araguaína	North	2nd year	Complete suspension	No	No	Agree	Disagree	Completely agree	Disagree	Completely agree	Not agree nor disagree	Agree	Agree	Disagree
200	0	0	1	1	1	0	0	1	0	0	0	0	1	0	1	0	0	0	0	1	0	1	1	1	0	1	0.279009	2.05675	-0.450195	2.32676	2020-03-20	Female	16	UNITIPAC	Araguaína	North	1st year	Suspension except internship	No	No	Not agree nor disagree	Not agree nor disagree	Completely agree	Agree	Completely agree	Not agree nor disagree	Disagree	Completely agree	Not agree nor disagree
201	0	1	1	1	1	1	1	0	1	1	0	0	0	0	0	1	1	1	1	1	0	0	0	0	0	1	1.7521	3.33824	1.32244	1.28913	2020-03-20	Female	23	UNITIPAC	Araguaína	North	6th year	Complete suspension	No	No	Not agree nor disagree	Agree	Agree	Agree	Agree	Agree	Agree	Completely agree	Disagree
202	1	1	1	0	1	0	1	0	1	1	0	0	0	0	1	0	0	0	0	1	0	0	0	0	0	0	-0.311701	2.15811	0.977019	0.579778	2020-03-20	Male	25	UNITIPAC	Araguaína	North	3rd year	Complete suspension	No	No	Agree	Agree	Completely agree	Not agree nor disagree	Agree	Disagree	Agree	Agree	Agree
203	0	0	0	0	0	0	0	0	0	0	1	1	0	1	1	1	0	1	0	1	0	0	1	1	1	1	0.000583716	0.803813	0.704785	0.622618	2020-03-20	Male	23	UNITIPAC	Araguaína	North	1st year	Complete suspension	No	No	Completely disagree	Completely disagree	Not agree nor disagree	Not agree nor disagree	Not agree nor disagree	Completely disagree	Completely disagree	Completely disagree	Completely disagree
204	0	1	0	0	1	0	0	0	1	1	1	1	0	1	1	0	0	0	1	1	0	0	0	0	0	0	-1.25344	0.820927	2.22271	-0.170076	2020-03-20	Female	21	UNITIPAC	Araguaína	North	1st year	Complete suspension	No	No	Disagree	Agree	Not agree nor disagree	Disagree	Agree	Completely disagree	Completely disagree	Disagree	Completely disagree
205	1	0	1	0	0	0	0	1	0	1	1	1	1	1	1	0	0	0	1	1	0	0	0	0	0	0	-0.559491	1.00263	1.7373	0.441032	2020-03-20	Female	19	UNITIPAC	Araguaína	North	1st year	Complete suspension	No	No	Agree	Not agree nor disagree	Completely agree	Disagree	Disagree	Completely disagree	Not agree nor disagree	Completely agree	Not agree nor disagree
206	1	1	1	1	1	1	1	1	1	1	0	0	0	0	1	0	0	0	1	1	1	0	0	0	0	1	-0.438453	3.69842	1.62874	1.71469	2020-03-20	Female	22	UNITIPAC	Araguaína	North	4th year	Complete suspension	No	No	Agree	Completely agree	Completely agree	Agree	Agree	Agree	Completely agree	Completely agree	Disagree
207	0	1	0	0	1	0	0	1	0	0	0	0	0	1	1	0	0	0	0	0	0	0	0	0	0	0	-1.21984	0.912683	0.0148373	0.729321	2020-03-20	Female	18	UNITIPAC	Araguaína	North	1st year	Complete suspension	No	No	Not agree nor disagree	Agree	Not agree nor disagree	Not agree nor disagree	Agree	Not agree nor disagree	Not agree nor disagree	Agree	Agree
208	0	0	1	0	1	0	0	0	0	1	1	1	0	1	1	0	0	0	1	1	0	0	0	0	0	0	-1.31188	0.608643	1.69869	-0.178856	2020-03-20	Female	18	UNITIPAC	Araguaína	North	1st year	Complete suspension	No	No	Disagree	Disagree	Agree	Disagree	Agree	Completely disagree	Disagree	Disagree	Completely disagree
209	0	1	1	0	1	0	0	0	1	1	1	1	1	0	0	1	1	0	1	0	0	0	0	0	0	1	1.79538	1.32882	1.89432	0.166913	2020-03-20	Female	20	UNITIPAC	Araguaína	North	1st year	Complete suspension	No	No	Not agree nor disagree	Completely agree	Completely agree	Disagree	Agree	Completely disagree	Disagree	Agree	Disagree
210	0	0	1	0	0	0	0	0	1	1	1	1	1	0	1	0	0	0	0	0	0	0	0	0	0	0	0.290887	0.206185	1.64622	-0.43013	2020-03-20	Female	22	UNITIPAC	Araguaína	North	4th year	Complete suspension	No	No	Disagree	Disagree	Completely agree	Completely disagree	Not agree nor disagree	Completely disagree	Completely disagree	Completely disagree	Completely disagree
211	1	1	1	0	1	0	0	0	0	1	0	0	0	1	1	0	0	0	1	1	1	0	1	1	0	0	-1.06412	1.5701	1.5546	0.592142	2020-03-20	Female	22	UNITIPAC	Araguaína	North	2nd year	Complete suspension	No	No	Completely agree	Agree	Completely agree	Disagree	Agree	Completely disagree	Not agree nor disagree	Agree	Disagree
212	1	0	1	0	1	0	0	1	0	0	1	0	1	0	0	0	1	1	0	1	0	1	0	1	0	0	2.08961	1.94795	0.20403	1.36318	2020-03-20	Female	18	UNITIPAC	Araguaína	North	1st year	Complete suspension	No	No	Completely agree	Not agree nor disagree	Agree	Not agree nor disagree	Completely agree	Not agree nor disagree	Not agree nor disagree	Completely agree	Not agree nor disagree
213	1	1	1	0	1	1	0	0	1	1	0	0	0	1	1	1	0	0	1	1	0	0	0	1	0	0	-0.611081	2.20594	1.57381	0.81675	2020-03-20	Female	21	UNITIPAC	Araguaína	North	4th year	Complete suspension	No	No	Agree	Completely agree	Completely agree	Not agree nor disagree	Agree	Agree	Not agree nor disagree	Not agree nor disagree	Completely disagree
214	0	1	1	0	1	0	0	0	0	1	1	1	1	0	1	1	1	0	0	0	1	0	0	0	1	0	1.57744	1.16565	1.89663	-0.644533	2020-03-21	Male	20	UNITIPAC	Araguaína	North	2nd year	Complete suspension	No	No	Not agree nor disagree	Agree	Agree	Not agree nor disagree	Agree	Completely disagree	Completely disagree	Completely disagree	Completely disagree
215	1	1	1	1	1	0	0	0	1	0	0	0	0	1	1	0	1	1	0	1	0	1	1	0	0	0	0.27956	2.69485	0.584545	1.11846	2020-03-22	Female	20	UNITIPAC	Araguaína	North	4th year	Complete suspension	No	No	Completely agree	Completely agree	Completely agree	Completely agree	Completely agree	Not agree nor disagree	Not agree nor disagree	Disagree	Disagree
216	1	1	1	0	1	0	0	0	1	1	1	1	0	1	0	0	0	0	1	0	1	0	0	0	0	0	-0.56803	1.29539	2.64941	-0.640711	2020-03-20	Female	23	UNITIPAC	Araguaina - TO	North	3rd year	Complete suspension	No	No	Agree	Agree	Agree	Disagree	Agree	Disagree	Disagree	Disagree	Completely disagree
217	1	1	1	0	1	1	0	1	1	1	1	0	1	0	1	1	1	1	0	0	0	1	1	0	0	1	2.10195	3.14209	0.876463	1.79733	2020-03-20	Female	22	UNITIPAC	Araguaína - TO	North	2nd year	Complete suspension	No	No	Agree	Agree	Agree	Not agree nor disagree	Agree	Agree	Disagree	Agree	Disagree
218	0	1	1	1	1	0	0	0	1	1	0	0	1	0	1	0	0	1	0	0	0	0	0	0	0	0	0.934025	1.47716	1.16411	0.233077	2020-03-20	Female	23	UNITIPAC	Araguaína TO	North	4th year	Complete suspension	No	No	Not agree nor disagree	Completely agree	Completely agree	Agree	Completely agree	Not agree nor disagree	Not agree nor disagree	Agree	Disagree
219	0	1	1	1	1	0	0	0	1	1	0	0	1	0	1	0	0	1	0	0	0	0	0	0	0	0	0.934025	1.47716	1.16411	0.233077	2020-03-20	Female	23	UNITIPAC	Araguaína TO	North	4th year	Complete suspension	No	No	Not agree nor disagree	Completely agree	Completely agree	Agree	Completely agree	Not agree nor disagree	Not agree nor disagree	Agree	Disagree
220	1	1	1	1	1	1	1	0	0	1	1	1	0	1	1	0	1	0	1	1	1	0	0	0	0	0	-0.360731	3.53332	2.19992	0.065947	2020-03-20	Female	25	UNITIPAC	Araguaína TO	North	4th year	Complete suspension	No	No	Agree	Agree	Agree	Agree	Agree	Agree	Agree	Not agree nor disagree	Not agree nor disagree
221	0	0	1	0	0	0	0	0	1	1	1	1	0	0	1	0	0	0	1	0	1	0	0	0	0	0	-0.545665	0.0615371	2.61427	-0.675734	2020-03-20	Female	26	UNITEPC	Araguaína -TO	North	4th year	Suspension except internship	No	No	Completely disagree	Completely disagree	Agree	Disagree	Disagree	Disagree	Completely disagree	Completely disagree	Completely disagree
222	0	0	1	0	1	0	0	0	0	1	0	0	0	1	1	0	0	0	1	0	0	1	1	0	0	1	-1.32684	0.970052	0.73457	0.964389	2020-03-20	Female	17	UNITIPAC	Araguaína -TO	North	1st year	Complete suspension	No	No	Completely disagree	Completely disagree	Completely agree	Completely disagree	Completely agree	Completely disagree	Completely disagree	Agree	Completely disagree
223	0	1	1	0	1	0	0	0	0	1	1	1	1	0	1	0	1	1	1	0	1	0	0	1	0	0	1.49924	1.17793	2.27988	-0.363302	2020-03-20	Female	19	UNITIPAC	Araguaína- TO	North	2nd year	Complete suspension	No	Yes	Not agree nor disagree	Agree	Agree	Disagree	Completely agree	Not agree nor disagree	Disagree	Not agree nor disagree	Completely disagree
224	1	1	1	0	1	0	1	1	1	1	1	0	0	1	1	0	0	0	1	1	1	0	0	1	0	0	-1.07896	2.2749	2.24723	0.926755	2020-03-20	Male	18	UNITIPAC	Araguaína- TO	North	1st year	Suspension except internship	No	No	Completely agree	Completely agree	Completely agree	Not agree nor disagree	Agree	Disagree	Agree	Agree	Completely disagree
225	0	1	1	0	1	0	0	0	0	1	1	1	1	0	1	0	1	1	1	0	1	0	0	1	0	0	1.49924	1.17793	2.27988	-0.363302	2020-03-20	Female	19	UNITIPAC	Araguaína- TO	North	2nd year	Complete suspension	No	Yes	Not agree nor disagree	Agree	Agree	Disagree	Completely agree	Not agree nor disagree	Disagree	Not agree nor disagree	Completely disagree
226	0	1	1	1	1	0	0	0	1	1	1	1	1	0	1	0	1	1	1	0	1	0	1	1	0	0	1.59594	1.70704	2.63547	-0.0473768	2020-03-20	Female	27	UNITIPAC	Araguaína Tocantins	North	6th year	Complete suspension	No	Yes	Not agree nor disagree	Agree	Completely agree	Agree	Agree	Not agree nor disagree	Not agree nor disagree	Not agree nor disagree	Not agree nor disagree
227	0	1	1	1	1	1	1	0	1	1	0	0	1	1	1	1	0	1	1	1	0	1	1	0	1	0	0.782306	3.30034	1.76955	1.11377	2020-03-20	Female	24	UNITIPAC	Araguaína/ TO	North	1st year	Complete suspension	No	No	Not agree nor disagree	Completely agree	Completely agree	Completely agree	Completely agree	Completely agree	Completely agree	Not agree nor disagree	Not agree nor disagree
228	1	0	1	1	1	1	1	1	1	1	1	0	1	0	0	1	1	1	0	1	0	0	0	0	0	1	2.61924	3.66319	0.974211	1.77025	2020-03-20	Female	22	UNITIPAC	ARAGUAÍNA/TO	North	4th year	Complete suspension	No	No	Agree	Not agree nor disagree	Completely agree	Completely agree	Completely agree	Agree	Completely agree	Completely agree	Disagree
229	1	1	1	1	1	1	1	1	1	1	1	0	0	0	0	0	0	0	0	1	0	1	1	0	0	1	0.283461	4.16219	0.636897	2.06625	2020-03-20	Male	31	UNITAPAC	Araguaína-TO	North	6th year	Complete suspension	No	No	Completely agree	Completely agree	Completely agree	Completely agree	Completely agree	Completely agree	Completely agree	Completely agree	Not agree nor disagree
230	0	1	1	0	1	0	0	0	1	1	1	0	0	1	1	0	0	0	1	0	0	0	0	0	0	0	-1.27936	0.791382	1.84674	-0.138373	2020-03-20	Male	24	UNITIPAC	Araguaína-TO	North	4th year	Complete suspension	No	No	Disagree	Agree	Completely agree	Disagree	Agree	Disagree	Disagree	Not agree nor disagree	Completely disagree
231	0	1	1	0	1	0	1	1	1	0	0	0	1	0	1	1	0	1	1	1	0	0	1	0	0	1	1.14876	2.32458	0.668598	2.08147	2020-03-20	Female	22	UNITIPAC	Araguaína-TO	North	4th year	Complete suspension	No	No	Not agree nor disagree	Agree	Completely agree	Disagree	Completely agree	Not agree nor disagree	Completely agree	Agree	Completely disagree
232	1	1	1	0	1	1	1	1	1	1	1	0	0	0	1	0	0	0	0	1	0	1	0	0	0	1	-0.33668	3.59834	0.787944	1.86049	2020-03-20	Female	22	UNITIPAC	Araguaína-TO	North	5th year	Complete suspension	No	No	Completely agree	Completely agree	Completely agree	Not agree nor disagree	Agree	Agree	Agree	Completely agree	Completely disagree
233	0	1	1	0	1	0	1	0	1	1	0	0	0	1	1	0	0	0	0	1	0	1	1	1	0	0	-0.910777	2.05008	0.929485	1.13749	2020-03-20	Male	18	UNITIPAC	Araguaína-TO	North	1st year	Complete suspension	No	No	Not agree nor disagree	Agree	Agree	Disagree	Completely agree	Disagree	Completely agree	Completely agree	Disagree
234	0	0	0	0	0	0	0	0	1	1	1	0	0	1	1	0	0	0	0	0	0	1	0	0	0	0	-1.1161	0.186643	1.38568	-0.0259625	2020-03-20	Male	16	UNITIPAC	Araguaína-TO	North	1st year	Complete suspension	No	No	Disagree	Not agree nor disagree	Not agree nor disagree	Not agree nor disagree	Not agree nor disagree	Disagree	Not agree nor disagree	Not agree nor disagree	Disagree
235	0	0	1	0	1	1	1	1	0	1	0	0	1	0	1	0	1	1	0	1	0	1	1	1	0	1	1.58647	3.04923	0.100393	2.47768	2020-03-21	Male	18	UNITIPAC	Araguaína-TO	North	2nd year	Complete suspension	No	No	Not agree nor disagree	Not agree nor disagree	Agree	Completely disagree	Agree	Agree	Agree	Agree	Not agree nor disagree
236	0	1	1	0	1	0	0	0	1	1	0	1	1	0	1	0	1	1	0	1	1	0	1	1	0	0	1.74201	1.44483	1.90305	0.447935	2020-03-22	Female	23	UNITIPAC	Araguaína-TO	North	2nd year	Complete suspension	No	No	Not agree nor disagree	Agree	Agree	Disagree	Agree	Not agree nor disagree	Not agree nor disagree	Not agree nor disagree	Disagree
237	0	0	1	1	1	0	0	1	1	0	0	0	1	0	1	0	0	0	0	0	0	0	1	0	1	1	0.240178	1.52717	0.215419	1.49632	2020-03-20	Male	18	IMEPAC	Araguari	Southeast	1st year	Suspension except internship	No	No	Disagree	Completely disagree	Completely agree	Completely agree	Completely agree	Completely disagree	Completely disagree	Agree	Completely agree
238	1	1	1	0	1	1	1	0	0	0	1	0	1	0	0	0	0	0	0	1	0	1	1	1	0	1	1.00864	3.70873	-0.244202	1.70817	2020-03-20	Female	18	IMEPAC	Araguari	Southeast	1st year	Complete suspension	No	No	Completely agree	Completely agree	Completely agree	Not agree nor disagree	Completely agree	Completely agree	Completely agree	Completely agree	Completely agree
239	0	1	1	0	1	0	0	0	1	1	1	1	1	0	0	1	1	1	1	0	1	0	0	1	0	0	2.56427	1.14652	2.72431	-0.329982	2020-03-21	Female	24	IMEPAC	Araguari	Southeast	4th year	Complete suspension	No	No	Disagree	Agree	Agree	Disagree	Agree	Disagree	Disagree	Disagree	Disagree
240	1	1	1	0	1	1	1	1	1	1	1	1	1	0	0	1	1	1	1	1	0	0	0	1	0	0	2.5936	3.33869	2.01959	1.08006	2020-03-21	Female	25	IMEPAC	Araguari	Southeast	4th year	Complete suspension	No	Yes	Agree	Completely agree	Completely agree	Not agree nor disagree	Completely agree	Agree	Agree	Not agree nor disagree	Not agree nor disagree
241	1	1	1	0	1	0	1	1	1	1	1	1	1	1	0	1	0	0	1	0	1	1	0	1	1	0	0.809245	2.4707	2.73936	0.413859	2020-03-21	Female	24	IMEPAC	Araguari	Southeast	4th year	Complete suspension	No	No	Agree	Completely agree	Completely agree	Disagree	Completely agree	Disagree	Completely agree	Completely disagree	Completely disagree
242	1	1	1	0	1	1	0	1	1	0	0	0	0	1	1	0	0	0	0	1	0	1	0	0	0	1	-1.09019	3.01877	0.163849	2.07074	2020-03-21	Female	22	IMEPAC	Araguari	Southeast	4th year	Complete suspension	No	No	Agree	Completely agree	Completely agree	Disagree	Agree	Agree	Disagree	Completely agree	Disagree
243	1	1	1	1	1	0	0	1	1	1	1	0	1	0	0	1	1	1	0	1	0	0	1	1	0	1	2.6906	2.89929	0.971982	1.88774	2020-03-21	Female	23	IMEPAC	Araguari	Southeast	2nd year	Complete suspension	No	No	Agree	Agree	Completely agree	Agree	Agree	Not agree nor disagree	Not agree nor disagree	Completely agree	Disagree
244	0	0	0	0	0	0	0	0	1	1	1	0	1	0	0	0	0	0	1	1	0	0	0	0	0	0	0.612623	0.0498504	1.84188	0.0567034	2020-03-21	Female	25	IMEPAC	Araguari	Southeast	5th year	Complete suspension	No	No	Not agree nor disagree	Not agree nor disagree	Not agree nor disagree	Not agree nor disagree	Not agree nor disagree	Not agree nor disagree	Not agree nor disagree	Not agree nor disagree	Not agree nor disagree
245	1	0	1	1	0	0	0	1	1	0	1	0	1	0	0	1	1	0	0	1	0	0	1	0	0	1	1.95402	2.09889	0.385624	1.74783	2020-03-21	Female	23	IMEPAC	Araguari	Southeast	5th year	Complete suspension	No	No	Agree	Disagree	Agree	Agree	Disagree	Not agree nor disagree	Disagree	Completely agree	Completely disagree
246	0	1	1	0	1	0	1	1	1	1	1	1	0	1	1	0	0	0	1	1	1	0	0	0	0	1	-1.21988	2.08078	2.36477	0.922281	2020-03-21	Female	21	IMEPAC	Araguari	Southeast	4th year	Complete suspension	No	No	Not agree nor disagree	Agree	Agree	Disagree	Agree	Disagree	Agree	Completely agree	Completely agree
247	0	1	1	0	0	0	0	0	1	1	0	0	1	1	1	0	0	1	1	0	0	1	1	1	0	1	0.132719	1.27538	1.46526	1.18392	2020-03-21	Female	24	IMEPAC	Araguari	Southeast	5th year	Complete suspension	No	No	Disagree	Agree	Completely agree	Disagree	Disagree	Disagree	Disagree	Not agree nor disagree	Completely disagree
248	1	1	1	0	1	0	1	0	1	1	0	1	1	0	0	1	1	1	1	0	1	0	0	1	1	0	2.72416	2.26104	2.64313	-0.126746	2020-03-21	Female	28	IMEPAC	Araguari	Southeast	4th year	Complete suspension	No	No	Agree	Agree	Completely agree	Not agree nor disagree	Agree	Not agree nor disagree	Agree	Not agree nor disagree	Not agree nor disagree
249	1	1	1	0	1	1	0	0	0	0	1	0	0	1	1	0	0	0	1	0	1	1	1	1	0	0	-1.04549	2.46056	1.11314	0.57407	2020-03-21	Male	22	IMEPAC	Araguari	Southeast	4th year	Suspension except internship	No	No	Agree	Completely agree	Completely agree	Not agree nor disagree	Agree	Agree	Disagree	Completely agree	Completely disagree
250	0	1	1	0	1	0	0	0	1	1	1	0	1	1	1	0	0	0	1	1	0	1	1	1	0	0	-0.412286	1.39874	1.76433	0.84219	2020-03-20	Female	20	IMEPAC	Araguari	Southeast	1st year	Complete suspension	No	No	Not agree nor disagree	Agree	Completely agree	Disagree	Completely agree	Disagree	Disagree	Agree	Disagree
251	1	1	1	0	1	0	0	0	1	1	1	1	0	0	1	0	0	0	0	0	1	1	1	1	0	0	-0.126026	1.76204	1.88898	0.0703193	2020-03-20	Female	20	IMEPAC	Araguari	Southeast	1st year	Complete suspension	No	No	Completely agree	Agree	Completely agree	Disagree	Agree	Completely disagree	Disagree	Agree	Disagree
252	0	0	1	1	1	0	1	1	1	0	1	0	1	0	0	1	0	0	1	1	0	0	1	1	0	1	1.16165	2.33593	0.730667	2.0113	2020-03-20	Female	17	IMEPAC	Araguari	Southeast	1st year	Complete suspension	No	No	Not agree nor disagree	Not agree nor disagree	Agree	Agree	Agree	Disagree	Agree	Agree	Disagree
253	1	0	1	0	1	0	0	1	1	1	0	0	0	0	1	0	1	0	0	1	0	0	0	0	0	1	0.148532	1.65198	0.681263	1.60891	2020-03-20	Female	22	IMEPAC	Araguari	Southeast	1st year	Complete suspension	No	No	Agree	Not agree nor disagree	Agree	Disagree	Completely agree	Disagree	Disagree	Completely agree	Disagree
254	1	0	1	0	1	1	1	1	1	1	0	0	1	0	1	1	0	1	1	1	1	0	0	0	0	1	1.27465	2.87799	1.75829	1.75878	2020-03-21	Female	23	IMEPAC	Araguari	Southeast	4th year	Complete suspension	No	No	Agree	Not agree nor disagree	Completely agree	Disagree	Agree	Agree	Completely agree	Completely agree	Completely agree
255	1	1	1	0	1	1	1	1	1	1	1	0	0	1	1	0	0	0	0	1	0	1	1	1	0	1	-0.913893	3.709	0.768596	2.22673	2020-03-21	Male	30	IMEPAC	Araguari	Southeast	5th year	Complete suspension	No	No	Agree	Completely agree	Agree	Completely disagree	Agree	Agree	Agree	Completely agree	Completely disagree
256	1	1	1	1	1	1	1	1	1	1	1	0	1	0	1	0	1	1	1	1	1	1	1	0	0	1	1.58699	4.34657	1.89992	2.04034	2020-03-21	Female	23	IMEPAC	Araguari	Southeast	5th year	Complete suspension	No	No	Agree	Completely agree	Completely agree	Agree	Agree	Agree	Agree	Completely agree	Completely disagree
257	1	1	1	0	1	1	1	1	1	1	1	0	1	0	1	1	0	0	1	1	0	1	1	1	0	1	0.80145	3.6833	1.23124	2.32995	2020-03-21	Female	24	IMEPAC	Araguari	Southeast	4th year	Suspension except internship	No	No	Completely agree	Agree	Completely agree	Not agree nor disagree	Completely agree	Agree	Completely agree	Completely agree	Agree
258	1	1	1	0	1	0	1	0	0	1	1	0	0	0	1	1	0	1	0	1	0	1	1	0	0	0	0.81641	2.67976	0.716157	0.80864	2020-03-21	Female	23	IMEPAC	Araguari	Southeast	5th year	Complete suspension	No	No	Agree	Agree	Agree	Not agree nor disagree	Agree	Not agree nor disagree	Agree	Disagree	Completely disagree
259	1	1	1	1	1	0	1	0	1	1	1	0	0	0	1	1	0	1	1	0	1	1	0	1	0	1	0.752295	3.10944	2.09586	0.866626	2020-03-21	Male	23	IMEPAC	Araguari	Southeast	5th year	Complete suspension	No	No	Agree	Completely agree	Completely agree	Agree	Agree	Not agree nor disagree	Agree	Agree	Disagree
260	1	1	1	1	1	1	1	1	1	1	1	1	0	1	1	0	1	1	1	1	1	1	1	1	0	1	0.288769	4.40026	2.27161	1.84283	2020-03-21	Male	24	IMEPAC	Araguari	Southeast	5th year	Complete suspension	No	No	Completely agree	Completely agree	Completely agree	Completely agree	Completely agree	Agree	Completely agree	Disagree	Completely disagree
261	1	1	1	1	0	0	1	1	1	1	1	0	0	1	1	1	0	0	1	1	1	0	0	1	0	1	-0.575047	2.80632	2.15401	1.45947	2020-03-21	Female	21	IMEPAC	Araguari	Southeast	4th year	Complete suspension	No	No	Agree	Agree	Agree	Agree	Not agree nor disagree	Not agree nor disagree	Agree	Agree	Not agree nor disagree
262	0	1	1	0	1	0	0	0	1	1	1	0	1	0	1	0	0	0	0	0	0	0	0	1	0	0	0.36337	0.949245	1.26201	0.123889	2020-03-21	Female	21	IMEPAC	Araguari	Southeast	4th year	Complete suspension	No	No	Disagree	Agree	Completely agree	Disagree	Agree	Disagree	Disagree	Not agree nor disagree	Completely disagree
263	0	1	1	0	1	0	0	0	1	1	1	1	1	0	0	1	1	1	0	0	1	1	0	1	0	0	2.78481	1.49971	2.19097	-0.0869546	2020-03-21	Female	32	IMEPAC	Araguari	Southeast	5th year	Complete suspension	No	No	Disagree	Agree	Completely agree	Disagree	Agree	Disagree	Disagree	Completely disagree	Completely disagree
264	0	1	1	0	0	0	0	1	1	1	1	1	0	1	1	0	0	0	1	1	0	0	0	0	0	1	-1.32235	1.18459	1.95767	0.913501	2020-03-21	Female	24	IMEPAC	Araguari - MG	Southeast	4th year	Complete suspension	No	No	Not agree nor disagree	Completely agree	Completely agree	Not agree nor disagree	Not agree nor disagree	Not agree nor disagree	Not agree nor disagree	Agree	Agree
265	0	1	1	1	1	0	1	0	1	1	1	1	1	0	0	1	1	1	0	1	1	1	0	1	0	0	2.87873	2.83189	2.20826	0.396624	2020-03-21	Female	26	IMEPAC	Araguari - MG	Southeast	5th year	Complete suspension	No	No	Not agree nor disagree	Completely agree	Completely agree	Completely agree	Completely agree	Not agree nor disagree	Agree	Disagree	Completely disagree
266	0	1	1	1	0	1	0	1	0	0	1	0	0	0	1	1	0	0	1	1	0	1	1	0	0	1	-0.104451	2.82403	0.311814	2.01527	2020-03-21	Female	25	IMEPAC	Araguari - MG	Southeast	4th year	Complete suspension	No	No	Not agree nor disagree	Agree	Completely agree	Agree	Not agree nor disagree	Agree	Disagree	Agree	Disagree
267	1	1	1	0	1	0	1	1	1	1	1	1	1	0	1	0	1	1	0	1	0	0	0	0	0	1	1.58472	2.95656	1.40423	1.27524	2020-03-21	Female	27	IMEPAC	Araguari - MG	Southeast	5th year	Complete suspension	No	No	Agree	Agree	Completely agree	Disagree	Agree	Not agree nor disagree	Agree	Not agree nor disagree	Completely disagree
268	1	1	1	0	1	0	0	1	1	1	1	0	1	0	0	1	0	0	1	0	0	1	1	1	0	0	1.31375	1.85889	1.48518	1.17174	2020-03-21	Male	19	IMEPAC	Araguari - MG	Southeast	3rd year	Suspension except internship	No	No	Completely agree	Agree	Completely agree	Completely disagree	Completely agree	Not agree nor disagree	Disagree	Completely agree	Completely disagree
269	1	1	1	0	0	1	1	1	0	0	1	0	1	0	1	1	0	0	0	1	1	1	1	1	0	1	0.995387	3.57972	0.321366	2.17362	2020-03-21	Female	24	IMEPAC	Araguari - MG	Southeast	4th year	Complete suspension	No	No	Agree	Completely agree	Agree	Not agree nor disagree	Not agree nor disagree	Agree	Agree	Completely agree	Agree
270	1	1	1	0	1	1	0	1	1	0	1	0	0	1	1	0	0	0	0	1	0	0	0	1	0	1	-1.07	2.81654	0.413419	1.79917	2020-03-21	Male	22	IMEPAC	Araguari MG	Southeast	4th year	Complete suspension	No	No	Agree	Completely agree	Completely agree	Not agree nor disagree	Agree	Completely agree	Not agree nor disagree	Agree	Disagree
271	1	0	1	0	1	0	1	1	1	1	0	0	0	0	1	0	0	0	0	0	0	0	1	1	0	1	-0.368467	2.05183	0.444639	1.74842	2020-03-20	Female	20	IMEPAC	Araguari- Mg	Southeast	1st year	Complete suspension	No	No	Agree	Disagree	Completely agree	Not agree nor disagree	Agree	Not agree nor disagree	Agree	Completely agree	Completely agree
272	1	0	1	0	1	0	1	1	1	1	0	0	0	0	1	0	0	0	0	0	0	0	1	1	0	1	-0.368467	2.05183	0.444639	1.74842	2020-03-20	Female	20	IMEPAC	Araguari- Mg	Southeast	1st year	Complete suspension	No	No	Agree	Disagree	Completely agree	Not agree nor disagree	Agree	Not agree nor disagree	Agree	Completely agree	Completely agree
273	1	1	1	0	1	1	1	1	1	1	1	0	1	0	1	0	0	0	1	1	1	1	1	1	0	1	0.372853	3.63738	1.73214	2.10592	2020-03-21	Male	24	IMEPAC	Araguari/ MG	Southeast	4th year	Complete suspension	No	No	Completely agree	Completely agree	Completely agree	Not agree nor disagree	Completely agree	Completely agree	Completely agree	Completely agree	Completely disagree
274	1	1	1	0	1	1	1	1	0	0	0	0	1	0	0	1	1	1	0	1	0	0	0	0	0	1	2.56511	3.71794	-0.258089	2.01916	2020-03-21	Male	43	IMEPAC	Araguari_MG	Southeast	5th year	Complete suspension	No	No	Agree	Agree	Agree	Not agree nor disagree	Agree	Agree	Agree	Completely agree	Not agree nor disagree
275	0	1	1	1	1	1	1	0	1	1	1	0	1	0	0	1	1	0	0	1	0	1	1	1	0	0	2.25111	3.48483	1.05714	1.24082	2020-03-21	Female	30	IMEPAC	Araguari-mg	Southeast	4th year	Complete suspension	No	No	Not agree nor disagree	Agree	Completely agree	Completely agree	Completely agree	Agree	Agree	Completely agree	Not agree nor disagree
276	1	1	1	1	1	0	0	1	1	1	1	1	1	0	1	0	1	1	0	0	0	1	1	1	0	1	1.7158	3.0158	1.25591	1.51475	2020-03-21	Female	25	IMEPAC	Araguari-MG	Southeast	4th year	Complete suspension	No	No	Agree	Completely agree	Completely agree	Completely agree	Agree	Not agree nor disagree	Not agree nor disagree	Agree	Not agree nor disagree
277	1	1	1	0	1	1	1	0	0	0	1	0	1	0	0	0	1	1	0	1	0	1	1	0	0	0	2.22633	3.62225	0.121694	1.08476	2020-03-20	Male	28	UNIARA	ARARAQARA	Southeast	5th year	Complete suspension	No	No	Agree	Completely agree	Agree	Not agree nor disagree	Agree	Agree	Completely agree	Agree	Disagree
278	0	1	1	0	0	0	0	1	1	1	1	0	1	0	0	1	0	0	1	1	0	0	0	0	0	1	1.08394	1.18418	1.55119	1.26973	2020-03-20	Female	20	UNIARA	Araraquara	Southeast	3rd year	Suspension except internship	No	No	Not agree nor disagree	Agree	Completely agree	Not agree nor disagree	Not agree nor disagree	Disagree	Not agree nor disagree	Agree	Completely disagree
279	0	1	1	0	1	0	0	0	1	1	1	1	1	0	0	0	1	1	0	0	0	0	1	1	0	0	2.20707	1.29858	1.54436	0.0282906	2020-03-20	Male	21	UNIARA	Araraquara	Southeast	3rd year	Complete suspension	No	No	Not agree nor disagree	Agree	Completely agree	Not agree nor disagree	Completely agree	Completely disagree	Not agree nor disagree	Not agree nor disagree	Completely disagree
280	1	0	1	0	1	0	0	1	0	0	1	0	1	0	0	1	1	0	0	0	0	0	0	0	0	1	1.84145	1.66482	-0.082494	1.18895	2020-03-20	Female	19	UNIARA	Araraquara	Southeast	3rd year	Suspension except internship	No	No	Agree	Disagree	Agree	Not agree nor disagree	Agree	Disagree	Disagree	Agree	Not agree nor disagree
281	0	1	1	0	1	0	0	0	0	0	1	1	0	1	1	0	0	0	0	0	0	0	0	0	0	0	-1.12972	1.04556	0.652766	-0.34416	2020-03-20	Male	21	UNIARA	Araraquara	Southeast	3rd year	Suspension except internship	No	No	Disagree	Agree	Completely agree	Disagree	Completely agree	Completely disagree	Disagree	Disagree	Completely disagree
282	1	1	1	0	0	0	0	0	1	1	1	0	1	0	0	1	1	0	0	1	1	1	0	0	0	1	2.12875	2.00466	1.67494	0.809949	2020-03-20	Female	21	UNIARA	Araraquara	Southeast	3rd year	Suspension except internship	No	No	Agree	Agree	Agree	Disagree	Not agree nor disagree	Disagree	Completely disagree	Not agree nor disagree	Completely disagree
283	0	1	1	0	1	1	0	1	1	1	0	0	0	0	1	0	0	0	1	1	0	0	1	0	0	1	-0.627586	2.15779	0.988509	1.90085	2020-03-20	Female	20	UNIARA	Araraquara	Southeast	1st year	Suspension except internship	No	No	Not agree nor disagree	Agree	Agree	Not agree nor disagree	Completely agree	Agree	Completely disagree	Completely agree	Disagree
284	0	0	1	0	0	0	0	1	1	1	1	0	0	1	0	1	0	0	0	1	1	1	0	0	0	1	-0.0754297	1.01331	1.57057	1.2545	2020-03-20	Female	22	UNIARA	Araraquara	Southeast	1st year	Complete suspension	No	No	Completely disagree	Disagree	Completely agree	Completely disagree	Disagree	Completely disagree	Completely disagree	Completely agree	Completely agree
285	0	1	1	1	1	1	0	0	0	0	1	0	1	0	1	0	0	0	0	1	0	1	0	0	0	1	0.309004	2.99039	-0.00404485	1.29183	2020-03-20	Female	18	UNIARA	Araraquara	Southeast	1st year	Suspension except internship	No	No	Disagree	Completely agree	Completely agree	Completely agree	Completely agree	Completely agree	Not agree nor disagree	Completely disagree	Completely disagree
286	1	1	1	0	1	0	0	1	0	1	1	0	0	0	1	0	0	0	0	0	0	0	0	1	0	0	-0.366848	1.59611	0.632912	0.663363	2020-03-20	Female	21	UNIARA	Araraquara	Southeast	1st year	Suspension except internship	No	No	Completely agree	Agree	Completely agree	Not agree nor disagree	Agree	Completely disagree	Completely disagree	Agree	Completely disagree
287	0	1	1	0	1	0	0	0	1	1	1	0	0	1	1	0	0	0	1	1	0	0	0	1	0	0	-1.20813	1.02276	1.86174	0.350585	2020-03-20	Female	23	UNIARA	Araraquara	Southeast	1st year	Suspension except internship	No	No	Not agree nor disagree	Agree	Agree	Not agree nor disagree	Agree	Disagree	Not agree nor disagree	Agree	Completely disagree
288	0	1	1	0	0	0	0	0	1	0	1	0	1	0	0	1	0	0	0	1	0	0	0	0	0	1	1.26569	1.19596	0.604495	0.805591	2020-03-20	Female	19	UNIARA	Araraquara	Southeast	2nd year	Suspension except internship	No	Yes	Not agree nor disagree	Agree	Completely agree	Completely disagree	Not agree nor disagree	Completely disagree	Completely disagree	Completely agree	Not agree nor disagree
289	1	1	1	0	1	0	0	0	1	1	0	0	0	0	1	0	0	0	0	0	0	0	0	0	0	0	-0.360628	1.33214	0.980404	0.151484	2020-03-20	Female	25	UNIARA	Araraquara	Southeast	1st year	Complete suspension	No	No	Agree	Agree	Agree	Disagree	Agree	Disagree	Disagree	Not agree nor disagree	Disagree
290	1	1	1	0	1	0	0	1	0	1	1	0	0	1	1	0	0	0	1	0	0	1	0	0	0	0	-1.24365	1.74769	1.24978	0.680079	2020-03-20	Female	19	UNIARA	Araraquara	Southeast	1st year	Suspension except internship	No	No	Completely agree	Completely agree	Completely agree	Disagree	Agree	Completely disagree	Completely disagree	Completely agree	Completely disagree
291	0	1	1	0	1	0	0	0	1	1	0	1	1	0	0	0	1	0	0	0	0	0	1	0	0	0	1.5605	1.1385	1.21996	0.0645744	2020-03-20	Female	18	UNIARA	Araraquara	Southeast	1st year	Suspension except internship	No	No	Not agree nor disagree	Agree	Completely agree	Not agree nor disagree	Completely agree	Not agree nor disagree	Not agree nor disagree	Disagree	Disagree
292	1	1	1	0	0	0	1	0	1	1	1	0	0	1	1	1	0	0	1	1	1	1	0	0	0	0	-0.55119	2.08981	2.4433	0.34971	2020-03-20	Female	17	UNIARA	Araraquara	Southeast	1st year	Suspension except internship	No	No	Agree	Agree	Completely agree	Completely disagree	Not agree nor disagree	Completely disagree	Agree	Completely agree	Completely disagree
293	1	1	1	0	0	0	0	0	1	1	1	1	1	0	0	0	1	1	1	0	1	1	0	0	1	0	2.16416	1.57736	2.95982	-0.524987	2020-03-20	Female	22	UNIARA	Araraquara	Southeast	5th year	Suspension except internship	No	No	Agree	Agree	Agree	Not agree nor disagree	Not agree nor disagree	Not agree nor disagree	Not agree nor disagree	Not agree nor disagree	Not agree nor disagree
294	0	1	1	1	1	1	0	0	1	1	1	1	1	1	1	0	0	1	0	1	1	0	0	0	0	1	0.352079	2.71092	2.10705	0.502881	2020-03-20	Female	24	UNIARA	Araraquara	Southeast	5th year	Suspension except internship	No	No	Not agree nor disagree	Agree	Agree	Agree	Agree	Agree	Not agree nor disagree	Completely agree	Disagree
295	0	0	1	0	1	0	0	0	1	0	0	0	1	0	0	0	1	0	0	1	0	0	1	1	0	1	1.45352	1.22864	0.113482	1.46961	2020-03-20	Female	20	UNIARA	Araraquara	Southeast	1st year	Complete suspension	No	No	Not agree nor disagree	Not agree nor disagree	Agree	Not agree nor disagree	Agree	Not agree nor disagree	Not agree nor disagree	Agree	Not agree nor disagree
296	1	1	1	1	0	0	0	0	0	1	1	1	0	1	0	1	1	0	1	0	1	0	0	1	0	0	0.675314	1.77522	2.32523	-0.441417	2020-03-20	Female	22	UNIARA	Araraquara	Southeast	4th year	Suspension except internship	No	No	Completely agree	Completely agree	Completely agree	Completely agree	Not agree nor disagree	Disagree	Disagree	Completely disagree	Completely disagree
297	1	1	1	1	1	1	1	1	1	1	1	0	1	0	1	0	1	0	0	1	1	0	0	0	0	1	1.11098	3.99951	1.44939	1.60897	2020-03-20	Male	24	UNIARA	Araraquara	Southeast	6th year	Suspension except internship	No	No	Agree	Agree	Agree	Agree	Agree	Agree	Agree	Agree	Disagree
298	1	1	1	1	0	1	1	0	1	1	1	0	0	1	0	1	1	0	0	1	1	0	0	0	0	1	0.810926	3.54023	1.68137	0.844396	2020-03-20	Male	25	UNIARA	Araraquara	Southeast	6th year	Suspension except internship	No	No	Completely agree	Completely agree	Completely agree	Completely agree	Not agree nor disagree	Agree	Agree	Not agree nor disagree	Completely disagree
299	1	1	1	1	1	0	0	0	1	1	1	0	1	1	1	0	1	1	1	0	1	1	0	1	0	1	0.913353	2.64692	2.32151	0.782843	2020-03-20	Female	22	UNIARA	Araraquara	Southeast	5th year	Complete suspension	No	No	Agree	Agree	Completely agree	Agree	Completely agree	Not agree nor disagree	Not agree nor disagree	Agree	Completely disagree
300	1	1	1	0	0	0	0	0	1	0	0	0	1	0	0	1	0	0	0	0	0	0	0	1	0	1	1.39062	1.50876	0.32389	0.916964	2020-03-20	Male	27	UNIARA	Araraquara	Southeast	1st year	Suspension except internship	No	No	Agree	Agree	Agree	Disagree	Disagree	Disagree	Disagree	Not agree nor disagree	Completely disagree
301	1	1	1	0	1	1	0	0	1	0	1	0	0	1	1	0	0	0	1	1	0	0	0	0	0	1	-1.27023	2.54249	1.03792	1.00422	2020-03-20	Female	23	UNIARA	Araraquara	Southeast	3rd year	No suspension	No	No	Agree	Agree	Completely agree	Disagree	Completely agree	Agree	Not agree nor disagree	Not agree nor disagree	Completely disagree
302	1	1	1	0	1	1	0	0	0	1	1	0	1	0	0	0	1	1	0	1	1	0	0	0	0	0	2.22643	2.54263	1.38143	0.232036	2020-03-20	Female	24	UNIARA	Araraquara	Southeast	5th year	Complete suspension	No	Yes	Agree	Agree	Agree	Not agree nor disagree	Agree	Agree	Not agree nor disagree	Agree	Disagree
303	0	0	1	0	1	0	1	0	1	1	0	0	1	0	1	0	1	1	1	0	1	1	1	0	0	0	1.48702	1.5269	1.97536	0.570886	2020-03-20	Male	21	UNIARA	Araraquara	Southeast	4th year	Suspension except internship	No	No	Completely disagree	Completely disagree	Agree	Disagree	Agree	Completely disagree	Agree	Completely agree	Completely disagree
304	0	1	1	0	1	0	0	0	1	1	1	0	1	0	0	1	0	0	0	1	0	0	0	0	0	0	1.34818	1.11066	1.28645	0.251329	2020-03-20	Female	22	UNIARA	Araraquara	Southeast	2nd year	Complete suspension	No	No	Not agree nor disagree	Agree	Agree	Disagree	Agree	Completely disagree	Completely disagree	Disagree	Completely disagree
305	1	1	1	1	1	1	1	1	1	1	1	1	1	0	1	0	1	1	1	1	1	1	1	0	0	1	1.62157	4.39417	2.22162	1.74172	2020-03-20	Male	25	UNIARA	Araraquara	Southeast	6th year	Suspension except internship	No	No	Completely agree	Completely agree	Completely agree	Completely agree	Agree	Agree	Completely agree	Completely agree	Not agree nor disagree
306	1	1	1	0	1	1	1	0	1	1	1	0	1	0	1	0	1	0	1	1	1	0	0	0	0	0	0.979127	2.97089	2.25728	0.429598	2020-03-20	Female	24	UNIARA	Araraquara	Southeast	6th year	Suspension except internship	No	No	Agree	Agree	Completely agree	Disagree	Agree	Agree	Agree	Not agree nor disagree	Disagree
307	0	0	1	1	0	1	1	1	0	1	0	0	1	0	1	1	1	0	0	1	0	1	0	0	0	0	1.50661	2.8032	0.486157	1.61043	2020-03-20	Female	24	UNIARA	Araraquara	Southeast	5th year	Suspension except internship	No	No	Not agree nor disagree	Not agree nor disagree	Completely agree	Agree	Not agree nor disagree	Agree	Agree	Agree	Agree
308	0	1	1	0	1	0	0	0	1	1	1	0	1	0	0	1	1	1	1	1	1	0	0	0	0	0	2.47127	1.24812	2.44709	0.110769	2020-03-20	Female	25	UNIARA	Araraquara	Southeast	2nd year	Suspension except internship	No	No	Not agree nor disagree	Agree	Agree	Not agree nor disagree	Agree	Not agree nor disagree	Not agree nor disagree	Not agree nor disagree	Not agree nor disagree
309	0	0	0	0	0	0	0	0	1	1	1	1	0	1	1	1	1	1	1	1	1	0	0	1	0	0	0.570537	0.352763	2.93322	-0.155202	2020-03-20	Female	29	UNIARA	Araraquara	Southeast	5th year	Suspension except internship	No	No	Completely disagree	Completely disagree	Disagree	Completely disagree	Disagree	Completely disagree	Completely disagree	Disagree	Completely disagree
310	0	1	1	1	1	0	1	1	0	1	1	0	1	1	0	1	0	1	0	1	0	1	1	1	0	1	1.36964	3.20977	0.541701	2.08041	2020-03-20	Male	23	UNIARA	ARARAQUARA	Southeast	6th year	Suspension except internship	No	No	Not agree nor disagree	Completely agree	Completely agree	Completely agree	Agree	Not agree nor disagree	Agree	Not agree nor disagree	Not agree nor disagree
311	1	1	1	0	0	0	0	1	1	1	1	1	1	0	1	1	1	1	1	0	0	1	0	1	0	0	2.01661	1.80758	2.19376	0.702608	2020-03-20	Female	21	UNIARA	Araraquara	Southeast	2nd year	Suspension except internship	No	No	Completely agree	Completely agree	Completely agree	Not agree nor disagree	Not agree nor disagree	Not agree nor disagree	Not agree nor disagree	Not agree nor disagree	Not agree nor disagree
312	0	0	1	0	0	0	0	1	1	1	1	0	0	0	0	0	0	0	0	1	0	0	0	0	0	1	-0.0111368	0.74259	0.92857	1.17692	2020-03-20	Female	21	UNIARA	Araraquara	Southeast	2nd year	Suspension except internship	No	No	Not agree nor disagree	Not agree nor disagree	Completely agree	Disagree	Not agree nor disagree	Disagree	Disagree	Agree	Not agree nor disagree
313	1	1	1	1	1	1	1	1	1	1	1	1	1	1	1	1	1	1	1	1	1	1	1	1	1	1	1.5633	4.47622	2.54202	1.77977	2020-03-20	Male	25	UNIARA	Araraquara	Southeast	6th year	Suspension except internship	No	No	Completely agree	Completely agree	Completely agree	Agree	Completely agree	Completely agree	Completely agree	Completely agree	Agree
314	1	1	1	1	0	1	1	0	1	1	0	0	0	0	0	0	1	1	0	1	1	0	0	0	0	1	1.57537	3.57889	1.40099	1.04406	2020-03-20	Female	24	UNIARA	Araraquara	Southeast	6th year	Suspension except internship	No	No	Completely agree	Completely agree	Completely agree	Agree	Not agree nor disagree	Agree	Agree	Not agree nor disagree	Completely disagree
315	1	1	1	1	1	1	1	0	1	0	1	0	0	0	0	0	1	0	0	0	0	0	0	0	0	1	0.856213	3.71712	0.352804	0.874648	2020-03-20	Male	26	UNIARA	Araraquara	Southeast	6th year	Suspension except internship	No	No	Agree	Agree	Agree	Agree	Agree	Agree	Agree	Agree	Disagree
316	1	1	1	1	1	1	1	0	1	0	1	0	1	1	1	0	1	0	0	1	0	0	1	0	0	1	0.401011	4.02391	0.480324	1.49767	2020-03-20	Female	25	UNIARA	Araraquara	Southeast	6th year	Complete suspension	No	No	Agree	Agree	Completely agree	Agree	Agree	Completely agree	Agree	Agree	Completely disagree
317	1	1	1	0	1	1	1	1	1	1	1	0	0	0	1	0	0	0	0	1	0	1	0	0	0	1	-0.33668	3.59834	0.787944	1.86049	2020-03-20	Female	24	UNIARA	Araraquara	Southeast	6th year	Suspension except internship	No	No	Completely agree	Agree	Completely agree	Not agree nor disagree	Agree	Agree	Agree	Completely agree	Disagree
318	0	1	1	0	0	0	0	0	1	1	1	0	0	1	1	0	1	0	1	0	1	0	0	0	1	0	-0.501778	0.651232	2.67006	-0.506805	2020-03-20	Female	24	UNIARA	Araraquara	Southeast	5th year	Complete suspension	No	No	Not agree nor disagree	Agree	Agree	Completely disagree	Completely disagree	Completely disagree	Completely disagree	Agree	Completely disagree
319	0	1	1	0	1	1	0	1	1	1	1	0	1	1	1	1	0	0	0	1	0	0	0	0	0	1	0.0701216	2.26331	1.05634	1.56642	2020-03-20	Female	23	UNIARA	Araraquara	Southeast	6th year	Complete suspension	No	No	Disagree	Completely agree	Completely agree	Not agree nor disagree	Completely agree	Completely agree	Not agree nor disagree	Completely agree	Completely disagree
320	0	0	1	1	1	0	0	1	1	1	1	0	1	0	0	1	0	0	1	1	0	0	1	1	0	0	1.21107	1.32961	1.52854	1.2717	2020-03-20	Female	18	UNIARA	Araraquara	Southeast	1st year	Suspension except internship	No	No	Completely disagree	Not agree nor disagree	Agree	Agree	Agree	Disagree	Completely disagree	Not agree nor disagree	Completely disagree
321	1	1	1	1	0	1	1	1	0	0	1	0	0	0	1	0	0	0	0	1	0	1	1	1	1	1	-0.201825	4.06844	-0.0752476	2.14249	2020-03-20	Male	25	UNIARA	Araraquara	Southeast	6th year	Suspension except internship	No	No	Agree	Agree	Agree	Agree	Not agree nor disagree	Completely agree	Completely agree	Completely agree	Completely disagree
322	0	0	1	1	0	1	0	0	1	1	1	0	1	0	1	0	0	0	1	0	1	0	0	0	0	0	0.22298	1.25825	2.29955	-0.104136	2020-03-20	Female	26	UNIARA	Araraquara	Southeast	6th year	Suspension except internship	No	No	Not agree nor disagree	Not agree nor disagree	Completely agree	Completely agree	Not agree nor disagree	Completely agree	Not agree nor disagree	Completely agree	Disagree
323	0	0	1	0	1	1	1	0	1	0	1	0	1	0	1	0	0	0	0	0	0	0	0	0	0	1	0.22998	2.15031	0.369933	0.845883	2020-03-20	Male	24	UNIARA	Araraquara	Southeast	6th year	Complete suspension	No	No	Not agree nor disagree	Not agree nor disagree	Agree	Not agree nor disagree	Agree	Agree	Agree	Agree	Completely disagree
324	1	0	1	0	1	0	0	0	1	1	1	0	0	0	1	0	0	0	0	0	1	1	0	0	0	0	-0.307027	1.14256	1.67655	-0.0264975	2020-03-20	Female	20	UNIARA	Araraquara	Southeast	2nd year	Complete suspension	No	No	Agree	Disagree	Completely agree	Disagree	Completely agree	Disagree	Disagree	Disagree	Completely disagree
325	1	1	1	0	1	0	0	1	1	0	0	0	1	0	0	0	1	0	0	1	0	0	1	0	0	1	1.45763	2.2931	0.0588441	1.94558	2020-03-20	Male	20	UNIARA	Araraquara	Southeast	2nd year	Complete suspension	No	No	Agree	Agree	Agree	Not agree nor disagree	Agree	Disagree	Disagree	Completely agree	Not agree nor disagree
326	1	1	1	1	0	1	0	0	1	1	1	0	1	0	1	1	0	0	0	0	0	0	0	0	0	0	0.945672	2.34031	1.32852	0.180828	2020-03-20	Female	25	UNIARA	Araraquara	Southeast	6th year	Suspension except internship	No	No	Agree	Agree	Agree	Agree	Disagree	Agree	Disagree	Not agree nor disagree	Disagree
327	1	1	1	1	1	0	0	1	1	1	1	0	1	0	0	1	1	0	0	1	0	0	0	0	0	1	2.00974	2.70077	1.01337	1.49289	2020-03-20	Female	21	UNIARA	Araraquara	Southeast	3rd year	Complete suspension	No	No	Agree	Completely agree	Completely agree	Completely agree	Completely agree	Disagree	Disagree	Completely agree	Completely agree
328	1	1	1	1	0	1	1	0	1	1	1	0	0	0	0	1	0	0	0	0	1	0	0	0	0	1	0.828616	3.19372	1.49723	0.504919	2020-03-20	Male	29	UNIARA	Araraquara	Southeast	6th year	Suspension except internship	No	No	Agree	Agree	Agree	Agree	Not agree nor disagree	Agree	Agree	Completely agree	Completely disagree
329	1	1	1	1	1	1	1	0	0	0	1	0	0	0	1	0	0	0	0	1	1	1	0	1	0	1	-0.177787	4.09441	0.410987	1.38393	2020-03-20	Male	23	UNIARA	Araraquara	Southeast	5th year	Complete suspension	No	No	Agree	Completely agree	Completely agree	Completely agree	Completely agree	Agree	Agree	Completely agree	Disagree
330	1	1	1	1	1	0	0	1	1	0	1	0	1	0	0	1	1	1	0	1	0	0	1	1	0	0	2.69573	2.691	0.64483	1.50948	2020-03-20	Female	21	UNIARA	Araraquara	Southeast	4th year	Complete suspension	No	No	Agree	Agree	Completely agree	Agree	Agree	Not agree nor disagree	Not agree nor disagree	Agree	Disagree
331	0	1	1	1	1	0	1	1	1	0	1	0	0	1	1	1	0	0	1	1	1	0	0	0	0	1	-0.754869	2.64162	1.5399	1.44795	2020-03-20	Female	24	UNIARA	Araraquara	Southeast	4th year	Suspension except internship	No	No	Disagree	Agree	Agree	Agree	Agree	Not agree nor disagree	Agree	Agree	Disagree
332	0	0	1	0	1	0	0	0	1	1	1	0	0	1	1	0	0	0	1	0	0	0	1	1	0	1	-1.28485	0.724209	1.44861	0.740827	2020-03-20	Female	17	UNIARA	Araraquara	Southeast	1st year	Suspension except internship	No	No	Disagree	Disagree	Agree	Disagree	Agree	Disagree	Disagree	Not agree nor disagree	Completely disagree
333	1	1	1	1	1	0	0	1	1	1	1	0	1	0	1	1	0	1	0	1	0	1	1	1	0	1	1.53776	3.0264	0.956613	2.13264	2020-03-20	Female	19	UNIARA	Araraquara	Southeast	1st year	Suspension except internship	No	No	Agree	Completely agree	Completely agree	Agree	Completely agree	Not agree nor disagree	Disagree	Completely agree	Not agree nor disagree
334	1	1	1	0	1	0	0	0	1	1	1	0	1	0	1	1	0	0	1	1	1	1	1	1	0	0	0.889193	1.88206	2.18461	0.767897	2020-03-20	Female	18	UNIARA	Araraquara	Southeast	1st year	Suspension except internship	No	No	Agree	Agree	Agree	Not agree nor disagree	Agree	Not agree nor disagree	Not agree nor disagree	Agree	Not agree nor disagree
335	1	1	1	1	1	0	0	0	0	0	1	0	1	0	0	1	0	1	0	0	0	1	1	0	0	0	2.03998	2.4703	0.212335	0.550271	2020-03-20	Female	19	UNIARA	Araraquara	Southeast	1st year	Suspension except internship	No	No	Agree	Agree	Agree	Agree	Agree	Completely disagree	Not agree nor disagree	Agree	Completely disagree
336	0	1	1	0	1	0	0	1	1	1	1	0	1	0	0	1	0	1	0	0	0	0	0	0	0	1	1.83447	1.4519	1.03631	1.05213	2020-03-20	Female	19	UNIARA	Araraquara	Southeast	1st year	Suspension except internship	No	No	Disagree	Agree	Completely agree	Disagree	Agree	Completely disagree	Disagree	Not agree nor disagree	Completely disagree
337	0	0	1	1	1	0	0	1	1	1	0	0	0	1	1	0	0	0	1	0	0	1	0	0	0	0	-1.28629	1.22781	1.46357	0.957489	2020-03-20	Female	20	UNIARA	Araraquara	Southeast	1st year	Suspension except internship	No	No	Not agree nor disagree	Not agree nor disagree	Agree	Agree	Agree	Disagree	Disagree	Agree	Disagree
338	0	1	1	0	1	0	0	0	1	0	1	0	1	0	0	1	0	0	0	1	0	0	0	1	0	1	1.32106	1.52237	0.506965	1.0516	2020-03-20	Female	19	UNIARA	Araraquara	Southeast	2nd year	Complete suspension	No	No	Disagree	Agree	Agree	Disagree	Completely agree	Disagree	Disagree	Agree	Disagree
339	0	0	1	1	1	1	0	1	0	0	1	0	0	0	0	0	0	0	0	1	0	1	0	0	0	1	0.0320062	2.63039	-0.245966	1.77276	2020-03-20	Female	21	UNIARA	Araraquara	Southeast	2nd year	Suspension except internship	No	No	Not agree nor disagree	Not agree nor disagree	Completely agree	Agree	Agree	Agree	Disagree	Agree	Disagree
340	1	1	1	0	1	1	0	1	1	1	1	0	0	1	0	1	0	0	1	1	0	1	0	1	0	1	-0.123376	2.9372	1.4165	1.87011	2020-03-20	Female	24	UNIARA	ARARAQUARA	Southeast	5th year	Suspension except internship	No	No	Agree	Agree	Agree	Not agree nor disagree	Agree	Agree	Not agree nor disagree	Completely agree	Disagree
341	0	1	1	0	1	0	0	0	1	1	1	1	1	0	1	1	1	0	1	1	1	1	1	1	0	1	1.46096	1.88219	2.31686	0.980573	2020-03-20	Female	23	UNIARA	Araraquara	Southeast	4th year	Complete suspension	No	No	Disagree	Agree	Agree	Disagree	Agree	Disagree	Disagree	Disagree	Disagree
342	0	1	1	1	1	0	1	0	1	1	1	1	0	1	1	0	0	0	0	0	1	1	0	1	0	0	-0.802502	2.35033	2.13093	-0.0290803	2020-03-20	Female	18	UNIARA	Araraquara	Southeast	1st year	Complete suspension	No	No	Not agree nor disagree	Agree	Completely agree	Agree	Agree	Completely disagree	Agree	Agree	Completely disagree
343	1	0	1	0	0	0	0	1	1	1	0	0	1	0	0	1	1	1	0	1	1	1	0	0	0	0	2.67122	1.46492	1.62088	1.1303	2020-03-20	Female	20	UNIARA	Araraquara	Southeast	2nd year	Suspension except internship	No	No	Agree	Disagree	Completely agree	Disagree	Not agree nor disagree	Disagree	Disagree	Completely agree	Completely disagree
344	1	1	1	0	1	0	0	0	1	1	1	0	0	0	0	1	0	0	0	1	0	0	0	0	0	0	0.684632	1.56273	1.22633	0.23383	2020-03-20	Female	23	UNIARA	Araraquara	Southeast	3rd year	Complete suspension	No	No	Agree	Agree	Completely agree	Disagree	Agree	Completely disagree	Completely disagree	Agree	Disagree
345	0	1	1	0	1	1	1	0	1	1	1	0	1	1	1	1	1	0	1	0	0	0	1	0	1	1	0.699474	2.71228	1.69118	0.835438	2020-03-20	Female	29	UNIARA	Araraquara	Southeast	3rd year	Complete suspension	No	No	Not agree nor disagree	Agree	Agree	Not agree nor disagree	Agree	Completely agree	Completely agree	Agree	Completely agree
346	0	0	0	0	1	0	0	0	0	0	0	0	1	1	1	1	0	0	0	0	0	1	0	0	0	0	0.0372829	0.627783	0.13858	0.441381	2020-03-20	Female	24	UNIARA	Araraquara	Southeast	1st year	Suspension except internship	No	No	Completely disagree	Disagree	Not agree nor disagree	Completely disagree	Agree	Completely disagree	Completely disagree	Agree	Not agree nor disagree
347	1	1	1	0	1	0	1	0	1	1	1	0	1	0	0	0	1	0	0	0	1	1	0	1	0	0	1.77078	2.46592	1.71122	0.30314	2020-03-21	Female	32	UNIARA	Araraquara	Southeast	4th year	Suspension except internship	No	No	Agree	Agree	Completely agree	Not agree nor disagree	Completely agree	Not agree nor disagree	Agree	Not agree nor disagree	Disagree
348	0	0	1	1	0	0	0	1	1	0	1	0	1	1	0	1	0	0	1	0	0	0	1	0	0	1	0.385397	1.18658	0.956536	1.3172	2020-03-21	Female	19	UNIARA	Araraquara	Southeast	1st year	Complete suspension	No	Yes	Disagree	Disagree	Completely agree	Agree	Not agree nor disagree	Disagree	Disagree	Completely agree	Disagree
349	1	1	1	1	0	0	1	1	1	0	1	0	0	1	0	1	1	0	0	0	1	0	0	0	0	1	0.683692	2.88219	1.07509	1.09294	2020-03-22	Male	23	UNIARA	Araraquara	Southeast	5th year	Complete suspension	No	No	Agree	Agree	Agree	Agree	Not agree nor disagree	Not agree nor disagree	Agree	Agree	Disagree
350	1	1	1	1	1	1	1	1	0	0	1	0	1	0	0	1	1	1	1	1	0	1	0	1	0	1	2.53054	4.48293	0.461255	2.23928	2020-03-20	Female	24	UNIARA	ARARAQUARA	Southeast	5th year	Complete suspension	No	No	Completely agree	Completely agree	Completely agree	Completely agree	Completely agree	Completely agree	Completely agree	Completely agree	Disagree
351	1	1	1	1	1	0	0	0	1	1	1	0	1	0	0	1	0	1	1	0	0	0	0	0	0	0	1.85473	1.92578	1.88566	0.0183304	2020-03-20	Female	22	UNIARA	Araraquara	Southeast	3rd year	Complete suspension	No	No	Agree	Agree	Completely agree	Agree	Agree	Disagree	Disagree	Agree	Disagree
352	0	1	1	0	1	0	0	0	1	1	0	0	1	0	0	1	0	1	1	0	0	0	0	0	0	0	1.75198	0.901381	1.62865	0.146553	2020-03-20	Female	22	UNIARA	Araraquara	Southeast	3rd year	Suspension except internship	No	No	Not agree nor disagree	Agree	Completely agree	Not agree nor disagree	Completely agree	Not agree nor disagree	Not agree nor disagree	Agree	Not agree nor disagree
353	1	1	1	1	1	1	1	1	0	0	1	0	1	0	0	1	1	1	0	1	0	1	1	1	0	1	2.74073	4.63126	-0.173566	2.46846	2020-03-20	Female	23	UNIARA	Araraquara	Southeast	5th year	Complete suspension	No	No	Agree	Completely agree	Completely agree	Agree	Completely agree	Completely agree	Completely agree	Completely agree	Not agree nor disagree
354	0	0	1	0	1	1	0	0	0	1	1	1	0	0	1	0	0	0	0	0	0	0	0	0	0	1	-0.482037	1.48664	0.74602	0.209706	2020-03-20	Male	20	UNIARA	Araraquara	Southeast	3rd year	Suspension except internship	No	No	Disagree	Not agree nor disagree	Agree	Completely disagree	Agree	Agree	Disagree	Not agree nor disagree	Disagree
355	1	1	1	0	0	1	1	0	1	1	1	0	0	1	0	0	0	0	1	0	1	0	0	1	0	1	-0.501781	2.62878	2.06991	0.539232	2020-03-20	Female	24	UNIARA	Araraquara	Southeast	5th year	Complete suspension	No	No	Completely agree	Completely agree	Completely agree	Not agree nor disagree	Disagree	Completely agree	Completely agree	Completely agree	Completely disagree
356	1	1	1	1	1	1	1	1	0	1	0	0	0	0	1	0	0	0	0	0	0	1	1	1	0	1	-0.22077	4.03739	-0.0661301	2.15677	2020-03-20	Male	23	UNIARA	Araraquara	Southeast	3rd year	Complete suspension	No	No	Completely agree	Completely agree	Completely agree	Completely agree	Completely agree	Completely agree	Completely agree	Completely agree	Completely agree
357	0	0	1	0	1	0	0	0	1	0	1	0	0	0	0	1	0	0	1	1	0	0	0	0	0	0	0.347132	0.607749	1.15051	0.29719	2020-03-20	Female	20	UNIARA	araraquara	Southeast	1st year	Suspension except internship	No	No	Completely disagree	Completely disagree	Completely agree	Disagree	Completely agree	Completely disagree	Completely disagree	Completely agree	Completely disagree
358	1	0	1	0	1	0	1	1	0	0	0	0	1	0	1	1	1	0	0	0	0	0	1	1	0	1	1.43786	2.38891	-0.453997	1.9684	2020-03-20	Female	18	UNIARA	Araraquara	Southeast	2nd year	Suspension except internship	No	No	Completely agree	Not agree nor disagree	Completely agree	Disagree	Completely agree	Not agree nor disagree	Completely agree	Agree	Completely disagree
359	1	1	1	0	0	0	0	0	0	1	1	0	1	0	0	0	0	0	0	1	1	0	0	1	0	0	1.0342	1.35423	1.39104	0.11511	2020-03-20	Male	19	UNIARA	Araraquara	Southeast	1st year	Suspension except internship	No	No	Completely agree	Agree	Agree	Disagree	Disagree	Completely disagree	Completely disagree	Agree	Disagree
360	0	0	1	0	1	0	1	1	1	0	1	0	0	1	1	0	1	0	0	1	0	0	0	0	0	0	-0.542264	1.62041	0.682058	1.07009	2020-03-20	Male	21	UNIARA	Araraquara	Southeast	1st year	Complete suspension	No	No	Completely disagree	Disagree	Completely agree	Disagree	Agree	Completely disagree	Agree	Agree	Completely disagree
361	0	0	1	0	1	0	0	1	1	0	1	1	1	0	0	1	1	0	1	1	1	0	0	0	0	0	1.77976	0.972917	1.98039	0.52323	2020-03-20	Female	19	UNIARA	Araraquara	Southeast	1st year	Complete suspension	No	No	Not agree nor disagree	Disagree	Completely agree	Completely disagree	Agree	Completely disagree	Not agree nor disagree	Disagree	Completely disagree
362	0	0	1	0	1	0	0	1	1	1	1	0	0	1	0	0	0	0	1	0	0	0	0	0	0	0	-0.830691	0.469425	1.66504	0.395061	2020-03-20	Male	20	UNIARA	Araraquara	Southeast	1st year	Complete suspension	No	No	Not agree nor disagree	Completely disagree	Completely agree	Not agree nor disagree	Agree	Completely disagree	Completely disagree	Not agree nor disagree	Completely disagree
363	0	1	1	0	0	0	0	0	1	1	1	0	1	0	0	1	1	1	1	1	1	0	0	0	0	0	2.48073	0.96279	2.52988	0.0381775	2020-03-20	Female	26	UNIARA	Araraquara	Southeast	6th year	Suspension except internship	No	No	Not agree nor disagree	Agree	Completely agree	Completely disagree	Not agree nor disagree	Not agree nor disagree	Not agree nor disagree	Completely disagree	Completely disagree
364	0	1	1	0	0	0	0	0	1	1	0	0	0	1	1	1	0	0	1	1	1	0	0	0	0	0	-0.691727	0.664511	2.26817	0.193987	2020-03-20	Female	24	UNIARA	Araraquara	Southeast	5th year	Suspension except internship	No	No	Not agree nor disagree	Agree	Agree	Not agree nor disagree	Not agree nor disagree	Not agree nor disagree	Not agree nor disagree	Not agree nor disagree	Not agree nor disagree
365	0	1	1	1	0	1	0	1	1	1	1	1	1	1	1	0	0	0	1	1	1	0	1	0	0	1	-0.419816	2.47062	2.35811	1.22255	2020-03-20	Female	25	UNIARA	Araraquara	Southeast	6th year	Suspension except internship	No	No	Disagree	Agree	Agree	Agree	Not agree nor disagree	Agree	Completely disagree	Completely disagree	Completely disagree
366	1	1	1	0	1	1	1	1	1	0	1	0	0	0	0	0	0	0	0	0	0	1	1	0	0	1	0.188659	3.54687	0.0405285	1.81972	2020-03-20	Female	22	UNIARA	Araraquara	Southeast	6th year	Complete suspension	No	No	Agree	Agree	Completely agree	Not agree nor disagree	Agree	Agree	Completely agree	Completely agree	Disagree
367	1	1	1	0	1	1	1	1	1	1	1	0	0	1	1	0	0	0	0	1	0	1	0	1	0	0	-0.895262	3.35301	1.11696	1.51154	2020-03-20	Male	30	UNIARA	Araraquara	Southeast	3rd year	Suspension except internship	No	No	Completely agree	Completely agree	Completely agree	Not agree nor disagree	Completely agree	Agree	Agree	Completely agree	Completely disagree
368	1	1	1	0	0	0	1	1	1	1	1	0	1	1	0	1	0	1	1	1	1	0	0	0	0	1	1.17215	2.37909	2.26905	1.22992	2020-03-20	Male	25	UNIARA	Araraquara	Southeast	6th year	Suspension except internship	No	No	Agree	Agree	Agree	Disagree	Not agree nor disagree	Not agree nor disagree	Agree	Agree	Not agree nor disagree
369	1	0	1	0	0	0	0	1	1	1	1	0	1	0	0	1	1	0	1	0	0	0	0	0	0	0	1.78438	0.883456	1.73477	0.520973	2020-03-20	Male	19	UNIARA	Araraquara	Southeast	2nd year	Suspension except internship	No	No	Agree	Disagree	Completely agree	Not agree nor disagree	Disagree	Disagree	Disagree	Agree	Completely disagree
370	1	0	1	0	1	1	0	1	0	0	1	1	1	0	0	0	1	0	0	1	0	0	1	0	0	1	1.44689	2.64825	0.0433639	1.53624	2020-03-20	Female	19	UNIARA	Araraquara	Southeast	2nd year	Suspension except internship	No	No	Agree	Not agree nor disagree	Completely agree	Not agree nor disagree	Completely agree	Completely agree	Disagree	Agree	Not agree nor disagree
371	1	1	1	0	0	1	0	1	1	1	1	1	1	0	0	1	1	1	0	1	0	0	0	0	0	0	2.67599	2.45838	1.64499	0.737848	2020-03-20	Female	28	UNIARA	Araraquara	Southeast	5th year	Complete suspension	No	No	Agree	Agree	Agree	Disagree	Not agree nor disagree	Agree	Disagree	Agree	Completely disagree
372	1	1	1	0	1	1	1	1	0	1	1	0	1	0	0	1	1	1	0	0	1	0	0	1	0	0	2.78051	3.20138	1.22142	0.855101	2020-03-20	Female	22	UNIARA	Araraquara	Southeast	4th year	Complete suspension	No	No	Completely agree	Completely agree	Completely agree	Disagree	Completely agree	Completely agree	Agree	Agree	Disagree
373	0	1	1	0	1	1	0	0	1	0	1	1	0	1	0	0	0	0	0	0	0	0	0	0	0	1	-0.578675	1.98261	0.782365	0.309451	2020-03-20	Male	35	UNIARA	Araraquara	Southeast	6th year	Suspension except internship	No	No	Not agree nor disagree	Agree	Agree	Not agree nor disagree	Agree	Agree	Not agree nor disagree	Not agree nor disagree	Not agree nor disagree
374	0	1	1	1	1	0	0	0	0	1	1	1	1	0	1	1	0	1	1	0	0	0	1	0	0	0	1.29005	1.60231	1.65538	-0.0885172	2020-03-20	Female	24	UNIARA	Araraquara	Southeast	6th year	Complete suspension	No	No	Not agree nor disagree	Completely agree	Completely agree	Completely agree	Completely agree	Not agree nor disagree	Not agree nor disagree	Not agree nor disagree	Not agree nor disagree
375	1	1	1	1	1	1	0	1	0	0	1	1	0	1	1	0	0	0	0	1	0	0	0	1	0	1	-1.01223	3.41396	0.291328	1.50782	2020-03-20	Male	28	UNIARA	Araraquara	Southeast	4th year	Complete suspension	No	No	Completely agree	Agree	Completely agree	Completely agree	Completely agree	Completely agree	Disagree	Not agree nor disagree	Completely disagree
376	1	0	1	0	0	0	0	0	1	1	1	1	1	1	0	1	0	0	1	0	1	0	0	0	0	1	0.564869	0.894394	2.56072	-0.120184	2020-03-20	Female	22	UNIARA	araraquara	Southeast	2nd year	Suspension except internship	No	Yes	Agree	Disagree	Completely agree	Disagree	Disagree	Completely disagree	Completely disagree	Completely disagree	Completely disagree
377	1	0	1	0	1	0	1	1	1	1	0	0	1	0	0	1	1	1	0	1	0	0	0	0	0	1	2.54607	2.42881	0.791226	1.76828	2020-03-20	Male	22	UNIARA	Araraquara	Southeast	2nd year	Suspension except internship	No	No	Agree	Disagree	Completely agree	Not agree nor disagree	Agree	Not agree nor disagree	Agree	Completely agree	Agree
378	1	1	1	0	1	1	0	0	1	0	1	0	1	1	1	0	1	1	0	1	1	1	0	0	0	0	1.0279	2.86351	1.43899	0.673178	2020-03-20	Female	24	UNIARA	Araraquara	Southeast	5th year	Complete suspension	No	No	Agree	Agree	Agree	Disagree	Agree	Agree	Not agree nor disagree	Not agree nor disagree	Disagree
379	0	1	1	0	1	0	0	1	1	1	1	0	0	1	1	0	0	0	1	0	1	0	0	0	0	0	-1.25484	0.917735	2.26525	0.290051	2020-03-20	Female	22	UNIARA	Araraquara	Southeast	2nd year	Suspension except internship	No	No	Not agree nor disagree	Agree	Completely agree	Disagree	Agree	Disagree	Disagree	Not agree nor disagree	Disagree
380	1	1	1	0	1	1	1	1	1	1	1	1	1	1	0	1	0	0	1	1	1	0	0	0	0	0	0.692243	3.03176	2.54994	0.657725	2020-03-20	Female	25	UNIARA	Araraquara	Southeast	6th year	Suspension except internship	No	No	Agree	Agree	Agree	Not agree nor disagree	Agree	Agree	Agree	Completely agree	Disagree
381	0	0	1	0	0	0	0	0	0	1	1	0	0	1	0	0	0	0	0	0	0	0	0	0	0	0	-0.617875	0.158327	0.882615	-0.313983	2020-03-20	Female	17	UNIARA	Araraquara	Southeast	1st year	Suspension except internship	No	No	Disagree	Completely disagree	Agree	Disagree	Not agree nor disagree	Completely disagree	Completely disagree	Not agree nor disagree	Completely disagree
382	1	0	0	0	1	1	1	1	0	0	0	0	0	0	1	1	0	0	0	0	0	1	0	0	0	1	0.0273495	2.85322	-0.476848	1.82918	2020-03-20	Female	22	UNIARA	ARARAQUARA	Southeast	5th year	Complete suspension	No	No	Agree	Not agree nor disagree	Not agree nor disagree	Not agree nor disagree	Agree	Agree	Agree	Completely agree	Disagree
383	0	1	1	1	1	1	1	1	0	1	1	0	0	0	0	0	0	0	0	1	0	1	0	0	0	1	0.169623	3.64917	0.30188	1.77061	2020-03-20	Male	23	UNIARA	Araraquara	Southeast	6th year	Complete suspension	No	No	Not agree nor disagree	Agree	Completely agree	Completely agree	Agree	Agree	Agree	Completely agree	Completely disagree
384	0	0	1	0	1	0	0	0	1	1	1	1	1	1	1	0	0	0	1	0	1	1	0	0	0	0	-0.461144	0.659353	2.68858	-0.343971	2020-03-20	Female	22	UNIARA	Araraquara	Southeast	5th year	Complete suspension	No	No	Not agree nor disagree	Disagree	Agree	Completely disagree	Agree	Not agree nor disagree	Not agree nor disagree	Disagree	Completely disagree
385	1	1	1	1	0	1	1	1	1	0	0	1	1	0	1	1	1	1	0	1	0	1	0	1	0	0	2.28433	3.9747	0.849694	1.71074	2020-03-20	Female	25	UNIARA	Araraquara	Southeast	5th year	No suspension	No	No	Agree	Agree	Agree	Agree	Not agree nor disagree	Agree	Agree	Agree	Completely disagree
386	1	1	1	1	1	1	0	1	1	1	1	1	1	0	1	0	0	0	0	0	0	0	0	0	0	0	0.427912	2.80333	1.44081	0.512324	2020-03-20	Female	23	UNIARA	Araraquara	Southeast	4th year	Complete suspension	No	No	Agree	Agree	Agree	Agree	Agree	Agree	Not agree nor disagree	Agree	Not agree nor disagree
387	0	0	1	0	1	0	0	0	0	0	1	0	0	0	0	0	0	0	1	0	0	0	1	0	0	0	-0.149155	0.506526	0.504614	0.0987969	2020-03-20	Female	20	UNIARA	Araraquara	Southeast	1st year	Suspension except internship	No	No	Not agree nor disagree	Not agree nor disagree	Agree	Disagree	Agree	Disagree	Disagree	Completely agree	Not agree nor disagree
388	1	1	1	1	1	1	1	1	1	1	1	1	1	0	0	1	0	0	0	0	0	0	0	1	0	1	1.52995	3.78177	1.1541	1.28635	2020-03-20	Female	27	UNIARA	Araraquara	Southeast	4th year	Suspension except internship	No	No	Agree	Agree	Agree	Agree	Agree	Agree	Agree	Completely agree	Disagree
389	1	1	1	0	1	1	0	1	0	0	0	0	0	0	1	1	0	0	0	1	0	1	0	0	0	1	0.0579648	3.08043	-0.403467	2.09	2020-03-20	Female	23	UNIARA	Araraquara	Southeast	5th year	Complete suspension	No	No	Agree	Agree	Agree	Disagree	Agree	Agree	Disagree	Agree	Completely disagree
390	0	0	1	0	0	0	0	0	1	1	1	0	0	1	1	0	0	0	1	1	1	1	0	0	0	0	-1.20553	0.478673	2.41919	0.145104	2020-03-20	Male	21	UNIARA	Araraquara	Southeast	1st year	Suspension except internship	No	Yes	Completely disagree	Completely disagree	Agree	Completely disagree	Not agree nor disagree	Completely disagree	Completely disagree	Disagree	Completely disagree
391	0	0	1	0	0	0	0	1	1	1	1	0	1	0	1	0	0	0	0	0	0	0	0	0	0	1	0.162897	0.599215	1.00121	0.976029	2020-03-20	Female	27	UNIARA	Araraquara	Southeast	6th year	Suspension except internship	No	No	Disagree	Disagree	Agree	Not agree nor disagree	Disagree	Not agree nor disagree	Disagree	Agree	Completely disagree
392	0	0	0	0	0	0	0	0	1	1	1	1	1	1	0	0	1	1	1	0	1	0	0	0	1	0	1.32308	0.146286	3.10224	-0.864299	2020-03-20	Female	23	UNIARA	Araraquara	Southeast	5th year	Suspension except internship	No	No	Completely disagree	Completely disagree	Completely disagree	Completely disagree	Completely disagree	Completely disagree	Completely disagree	Completely disagree	Completely disagree
393	1	1	1	1	1	0	1	0	1	1	1	1	1	0	1	0	1	1	0	0	1	0	0	0	0	0	1.78613	2.807	2.24149	-0.269124	2020-03-20	Male	26	UNIARA	Araraquara	Southeast	6th year	Complete suspension	No	No	Agree	Agree	Agree	Agree	Agree	Not agree nor disagree	Agree	Not agree nor disagree	Not agree nor disagree
394	0	1	1	0	0	0	0	1	0	1	1	0	0	1	1	0	0	0	0	1	0	0	1	1	0	0	-1.05515	1.08055	0.74073	1.06414	2020-03-20	Female	17	UNIARA	Araraquara	Southeast	1st year	Suspension except internship	No	No	Disagree	Agree	Completely agree	Completely disagree	Not agree nor disagree	Completely disagree	Completely disagree	Agree	Completely disagree
395	1	1	1	0	1	1	1	1	1	1	1	0	1	1	1	0	0	0	1	0	1	1	0	0	0	0	-0.351702	3.05306	2.19045	0.881974	2020-03-20	Female	23	UNIARA	Araraquara	Southeast	5th year	Complete suspension	No	No	Agree	Agree	Completely agree	Not agree nor disagree	Completely agree	Completely agree	Agree	Completely agree	Not agree nor disagree
396	0	0	1	0	0	0	0	1	1	1	1	0	1	0	1	0	0	0	0	0	0	0	0	0	0	1	0.162897	0.599215	1.00121	0.976029	2020-03-20	Female	27	UNIARA	Araraquara	Southeast	6th year	Suspension except internship	No	No	Disagree	Disagree	Agree	Not agree nor disagree	Disagree	Not agree nor disagree	Disagree	Agree	Completely disagree
397	0	0	1	0	0	0	0	0	0	1	1	1	1	0	0	1	1	1	0	1	1	0	0	0	1	0	2.67296	0.688378	2.0349	-0.464322	2020-03-20	Female	20	UNIARA	Araraquara	Southeast	3rd year	Suspension except internship	No	No	Completely disagree	Completely disagree	Agree	Completely disagree	Disagree	Completely disagree	Completely disagree	Completely disagree	Completely disagree
398	0	0	0	0	0	0	0	1	1	0	1	0	1	0	0	0	0	0	1	1	1	0	0	0	0	1	0.5452	0.54683	1.49564	1.11198	2020-03-20	Female	26	UNIARA	Araraquara	Southeast	6th year	Suspension except internship	No	No	Completely disagree	Not agree nor disagree	Disagree	Disagree	Not agree nor disagree	Completely disagree	Disagree	Completely agree	Disagree
399	0	0	1	0	1	0	0	1	0	0	0	0	0	1	1	0	0	0	0	0	0	1	0	1	0	0	-1.15138	0.969271	-0.0875249	1.16845	2020-03-20	Female	19	UNIARA	Araraquara	Southeast	2nd year	Suspension except internship	No	No	Not agree nor disagree	Disagree	Completely agree	Not agree nor disagree	Completely agree	Disagree	Not agree nor disagree	Completely agree	Completely disagree
400	1	1	1	0	1	1	1	0	0	0	0	0	1	0	0	1	1	1	0	1	0	1	0	1	0	1	2.71507	3.87925	-0.196396	1.81406	2020-03-20	Female	25	UNIARA	Araraquara	Southeast	4th year	Suspension except internship	No	No	Agree	Agree	Agree	Not agree nor disagree	Agree	Agree	Agree	Agree	Agree
401	1	0	1	0	1	0	0	1	1	1	1	0	1	0	0	1	1	1	1	1	1	0	1	1	0	0	2.53158	1.53277	2.16335	1.1274	2020-03-21	Male	21	UNIARA	araraquara	Southeast	1st year	Suspension except internship	No	No	Agree	Disagree	Completely agree	Completely disagree	Completely agree	Disagree	Completely disagree	Completely agree	Not agree nor disagree
402	0	0	1	1	1	0	0	0	1	0	0	0	1	0	0	1	1	1	1	0	1	0	0	0	0	0	2.41915	1.15284	1.62081	0.183919	2020-03-21	Female	21	UNIARA	Araraquara	Southeast	4th year	Suspension except internship	No	No	Not agree nor disagree	Not agree nor disagree	Completely agree	Completely agree	Completely agree	Not agree nor disagree	Not agree nor disagree	Not agree nor disagree	Completely disagree
403	1	1	1	0	1	0	1	1	1	1	1	0	1	0	0	1	1	1	0	1	1	0	0	0	0	1	2.66279	2.89634	1.5855	1.3826	2020-03-22	Female	26	UNIARA	Araraquara - SP	Southeast	4th year	Suspension except internship	No	No	Agree	Agree	Agree	Disagree	Agree	Not agree nor disagree	Agree	Agree	Not agree nor disagree
404	1	0	1	0	1	0	0	1	1	1	1	0	0	1	1	0	0	0	0	0	1	0	0	0	0	1	-1.11266	1.31484	1.50627	0.834754	2020-03-20	Female	23	UNIARA	Araraquara- SP	Southeast	5th year	Suspension except internship	No	No	Agree	Disagree	Completely agree	Not agree nor disagree	Agree	Not agree nor disagree	Not agree nor disagree	Completely agree	Disagree
405	0	1	1	1	1	1	0	0	1	1	1	0	1	1	1	0	0	0	0	0	1	0	0	0	0	0	-0.226467	2.09266	1.87148	-0.0254094	2020-03-20	Female	22	UNIARA	Araraquara- SP	Southeast	5th year	Complete suspension	No	No	Not agree nor disagree	Completely agree	Completely agree	Agree	Agree	Agree	Disagree	Not agree nor disagree	Disagree
406	1	1	1	1	1	1	1	1	1	1	1	0	1	0	0	1	1	0	0	1	0	1	0	0	0	0	2.17362	4.01849	1.09704	1.49476	2020-03-20	Female	30	UNIARA	Araraquara/ Sp	Southeast	6th year	Suspension except internship	No	No	Agree	Agree	Agree	Agree	Agree	Agree	Agree	Agree	Disagree
407	1	1	1	1	1	1	1	1	0	0	0	0	1	0	0	1	0	0	1	1	0	1	1	1	0	1	1.33085	4.2773	-0.0368987	2.61787	2020-03-22	Female	24	SLMANDIC	Araras	Southeast	2nd year	Complete suspension	No	No	Agree	Agree	Completely agree	Completely agree	Completely agree	Agree	Completely agree	Agree	Agree
408	0	1	1	1	1	0	0	0	1	0	1	0	1	0	1	1	1	0	0	1	0	0	1	1	0	0	1.54713	1.9677	0.688479	0.922847	2020-03-20	Female	21	FEMA	Assis	Southeast	3rd year	Suspension except internship	No	Yes	Not agree nor disagree	Agree	Completely agree	Agree	Agree	Not agree nor disagree	Not agree nor disagree	Agree	Not agree nor disagree
409	1	1	1	1	1	0	0	0	1	1	1	1	1	0	0	1	0	0	1	0	1	1	1	1	0	0	1.50759	2.2367	2.45509	0.146862	2020-03-20	Female	21	UNICAMP	Barão Geraldo, Campinas	Southeast	2nd year	Complete suspension	No	No	Agree	Agree	Completely agree	Agree	Completely agree	Disagree	Disagree	Agree	Completely disagree
410	1	1	1	1	1	1	1	1	0	1	1	0	1	0	1	1	1	1	0	1	0	1	0	1	0	1	2.20899	4.49243	0.544105	2.19368	2020-03-20	Male	24	FAME	Barbacena	Southeast	4th year	Complete suspension	No	No	Agree	Completely agree	Completely agree	Agree	Completely agree	Agree	Completely agree	Completely agree	Agree
411	0	1	1	1	1	0	1	0	1	0	1	0	1	0	1	0	0	1	0	0	0	0	1	0	0	1	0.910136	2.5781	0.4729	0.966802	2020-03-21	Female	21	FAME	Barbacena	Southeast	2nd year	Complete suspension	No	No	Not agree nor disagree	Agree	Completely agree	Agree	Agree	Not agree nor disagree	Completely agree	Completely agree	Not agree nor disagree
412	0	1	1	0	0	0	0	0	0	1	1	0	0	0	0	0	0	0	1	1	0	1	1	1	0	1	0.0183496	1.39653	0.936509	1.1293	2020-03-21	Female	20	FAME	barbacena	Southeast	2nd year	Complete suspension	No	No	Not agree nor disagree	Agree	Completely agree	Disagree	Disagree	Not agree nor disagree	Not agree nor disagree	Not agree nor disagree	Disagree
413	1	1	1	1	1	0	0	1	1	1	1	1	1	0	0	0	1	1	0	0	1	1	1	1	0	1	2.33043	2.9821	1.73677	1.27603	2020-03-21	Female	19	FAME	Barbacena	Southeast	2nd year	Complete suspension	No	No	Completely agree	Agree	Completely agree	Agree	Completely agree	Not agree nor disagree	Not agree nor disagree	Not agree nor disagree	Not agree nor disagree
414	0	1	1	0	1	0	0	0	1	1	1	1	0	0	1	0	0	0	1	0	1	0	0	1	1	0	-0.387745	0.869033	2.73984	-0.583351	2020-03-21	Female	20	FAME	Barbacena	Southeast	2nd year	Complete suspension	No	No	Disagree	Agree	Agree	Disagree	Agree	Disagree	Completely disagree	Agree	Disagree
415	0	0	1	0	1	0	0	0	0	1	0	1	0	0	1	1	0	0	0	1	1	0	0	0	0	1	0.0635889	0.945013	1.15858	0.449459	2020-03-21	Female	21	FAME	Barbacena	Southeast	2nd year	Complete suspension	No	No	Not agree nor disagree	Not agree nor disagree	Completely agree	Disagree	Agree	Disagree	Not agree nor disagree	Completely disagree	Completely disagree
416	1	1	1	0	0	0	0	1	1	1	1	0	1	0	1	0	1	1	0	1	0	1	1	1	0	1	1.65209	2.36696	1.02607	2.00104	2020-03-21	Female	19	FAME	Barbacena	Southeast	2nd year	Complete suspension	No	No	Agree	Agree	Agree	Not agree nor disagree	Not agree nor disagree	Not agree nor disagree	Not agree nor disagree	Completely agree	Agree
417	0	0	1	0	1	0	0	0	0	0	1	0	1	1	0	1	1	1	1	0	0	1	1	1	0	0	1.74163	1.12526	0.801448	0.631391	2020-03-21	Female	20	FAME	Barbacena	Southeast	2nd year	Complete suspension	No	No	Not agree nor disagree	Not agree nor disagree	Completely agree	Completely disagree	Completely agree	Completely disagree	Completely disagree	Agree	Completely disagree
418	1	1	1	0	1	0	0	1	1	0	1	1	0	0	1	0	0	0	0	1	0	1	1	1	0	1	-0.325847	2.49896	0.526446	1.79427	2020-03-20	Female	23	UFCA	Barbalha- CE	Northeast	3rd year	Complete suspension	No	No	Agree	Agree	Agree	Disagree	Agree	Not agree nor disagree	Completely disagree	Not agree nor disagree	Not agree nor disagree
419	1	1	1	1	1	1	1	1	1	1	1	0	1	0	1	1	0	0	0	1	1	0	1	1	0	1	1.05586	3.97505	1.29775	1.99873	2020-03-20	Male	19	UFCA	Barbalha-CE	Northeast	1st year	Complete suspension	No	Yes	Agree	Agree	Completely agree	Agree	Completely agree	Agree	Agree	Completely agree	Agree
420	1	0	1	0	1	0	1	0	1	1	1	0	1	0	0	1	1	1	0	0	1	1	1	1	0	0	2.83312	2.18018	1.67165	0.562644	2020-03-20	Male	21	UFOB	Barreiras	Northeast	4th year	Complete suspension	No	No	Completely agree	Not agree nor disagree	Completely agree	Not agree nor disagree	Completely agree	Not agree nor disagree	Completely agree	Not agree nor disagree	Completely disagree
421	1	1	1	1	1	1	1	1	0	0	1	0	0	0	1	0	1	0	0	1	0	1	1	0	0	1	0.320883	4.44903	-0.301919	2.24843	2020-03-21	Male	23	UFOB	Barreiras	Northeast	6th year	Complete suspension	No	No	Completely agree	Completely agree	Completely agree	Completely agree	Completely agree	Completely agree	Completely agree	Completely agree	Completely agree
422	0	0	1	1	1	0	0	0	1	1	1	0	0	1	1	1	0	1	1	1	1	1	1	1	0	0	0.00886143	1.4898	2.33779	0.715293	2020-03-22	Female	25	UFOB	Barreiras - Bahia	Northeast	2nd year	Suspension except internship	No	No	Not agree nor disagree	Not agree nor disagree	Completely agree	Agree	Agree	Not agree nor disagree	Not agree nor disagree	Completely agree	Not agree nor disagree
423	0	0	1	0	1	0	0	1	1	0	1	0	0	1	1	0	0	0	1	1	0	1	1	1	0	1	-1.32647	1.41825	0.799818	2.01214	2020-03-20	Female	20	FACISB	barretos	Southeast	1st year	Suspension except internship	No	No	Completely disagree	Completely disagree	Completely agree	Completely disagree	Completely agree	Disagree	Disagree	Completely agree	Disagree
424	0	0	1	0	1	0	0	0	1	1	1	0	0	1	1	0	0	0	1	0	1	0	0	0	0	0	-1.26165	0.302305	2.33473	-0.32433	2020-03-20	Female	20	FACISB	Barretos	Southeast	1st year	Suspension except internship	No	No	Completely disagree	Disagree	Completely agree	Not agree nor disagree	Completely agree	Completely disagree	Not agree nor disagree	Completely agree	Completely disagree
425	1	0	1	1	1	0	1	1	1	1	1	0	0	1	0	1	0	0	0	1	0	0	1	1	0	1	0.0498328	2.79166	0.836195	1.86624	2020-03-20	Female	18	FACISB	Barretos	Southeast	1st year	Suspension except internship	No	No	Agree	Not agree nor disagree	Completely agree	Agree	Agree	Not agree nor disagree	Agree	Agree	Disagree
426	0	0	1	0	1	0	0	1	1	1	1	0	0	1	1	0	0	0	0	1	0	0	1	1	0	1	-1.14304	1.14746	0.868589	1.6779	2020-03-20	Female	18	FACISB	Barretos	Southeast	1st year	No suspension	No	No	Disagree	Completely disagree	Agree	Disagree	Completely agree	Disagree	Completely disagree	Not agree nor disagree	Disagree
427	1	1	1	1	1	1	0	1	1	0	1	0	0	1	1	0	0	0	0	0	0	1	1	1	0	0	-0.912687	3.18093	0.465503	1.47546	2020-03-20	Female	18	FACISB	Barretos	Southeast	1st year	Suspension except internship	No	No	Agree	Completely agree	Completely agree	Agree	Completely agree	Completely agree	Not agree nor disagree	Agree	Completely agree
428	0	0	1	0	0	0	0	0	0	0	1	0	0	1	1	0	0	0	1	0	0	1	1	1	0	0	-1.25179	0.545612	0.711699	0.468447	2020-03-20	Female	20	FACISB	Barretos	Southeast	1st year	Suspension except internship	No	No	Disagree	Not agree nor disagree	Agree	Completely disagree	Completely disagree	Completely disagree	Completely disagree	Agree	Completely disagree
429	1	1	1	0	1	1	1	1	1	1	1	1	0	1	1	0	0	0	0	0	0	1	0	0	0	1	-0.980465	3.4587	1.20486	1.22652	2020-03-20	Female	19	FACISB	Barretos	Southeast	1st year	Suspension except internship	No	No	Agree	Completely agree	Completely agree	Not agree nor disagree	Completely agree	Agree	Agree	Completely agree	Completely agree
430	0	0	1	1	1	0	0	1	1	0	1	0	0	1	1	0	0	0	0	0	0	0	0	0	0	1	-1.2426	1.43692	0.457872	1.1559	2020-03-20	Female	21	FACISB	Barretos	Southeast	1st year	Suspension except internship	No	No	Not agree nor disagree	Not agree nor disagree	Agree	Agree	Agree	Disagree	Not agree nor disagree	Completely agree	Not agree nor disagree
431	0	0	1	0	0	0	0	1	0	0	0	0	0	1	1	0	0	0	0	0	0	0	1	0	0	1	-1.26564	0.727448	-0.310277	1.41115	2020-03-20	Male	19	FACISB	Barretos	Southeast	1st year	Suspension except internship	No	No	Disagree	Disagree	Agree	Completely disagree	Not agree nor disagree	Completely disagree	Completely disagree	Agree	Not agree nor disagree
432	0	0	1	0	1	0	1	1	1	1	0	0	0	0	1	0	0	0	0	1	0	0	1	1	0	0	-0.375648	1.46255	0.693073	1.52641	2020-03-20	Male	20	FACISB	Barretos	Southeast	1st year	Suspension except internship	No	No	Not agree nor disagree	Not agree nor disagree	Completely agree	Disagree	Agree	Disagree	Agree	Completely agree	Not agree nor disagree
433	1	0	1	0	1	1	1	1	1	0	0	0	0	0	1	1	0	0	0	1	0	1	1	1	0	0	0.213885	3.0264	0.0673447	2.12485	2020-03-20	Male	19	FACISB	Barretos	Southeast	1st year	Suspension except internship	No	No	Completely agree	Not agree nor disagree	Completely agree	Completely disagree	Completely agree	Agree	Completely agree	Completely agree	Completely agree
434	0	0	1	0	0	0	0	0	0	1	1	1	1	0	0	1	1	1	1	1	1	1	0	0	1	0	2.53295	0.877996	2.51207	-0.254387	2020-03-20	Female	19	FACISB	Barretos	Southeast	1st year	Suspension except internship	No	No	Not agree nor disagree	Not agree nor disagree	Agree	Not agree nor disagree	Not agree nor disagree	Not agree nor disagree	Not agree nor disagree	Agree	Not agree nor disagree
435	0	1	1	0	0	0	1	1	1	0	1	0	0	0	1	0	0	0	0	0	0	0	1	1	0	1	-0.417228	1.84991	0.252629	1.55602	2020-03-20	Female	17	FACISB	barretos	Southeast	1st year	Suspension except internship	No	No	Disagree	Agree	Agree	Disagree	Disagree	Disagree	Agree	Agree	Agree
436	0	0	1	1	1	0	0	1	1	1	1	0	0	1	1	0	0	0	0	1	0	0	0	0	0	0	-1.14425	1.25658	1.25236	0.844592	2020-03-20	Female	20	FACISB	Barretos	Southeast	1st year	Suspension except internship	No	No	Not agree nor disagree	Disagree	Agree	Agree	Agree	Not agree nor disagree	Completely disagree	Agree	Disagree
437	1	1	1	1	0	1	1	1	0	1	1	0	0	1	1	0	0	0	0	0	0	1	1	1	0	0	-0.839096	3.49374	0.596642	1.3433	2020-03-20	Female	19	FACISB	Barretos	Southeast	1st year	Suspension except internship	No	No	Agree	Agree	Agree	Agree	Not agree nor disagree	Agree	Agree	Completely agree	Disagree
438	1	0	1	0	0	0	0	0	1	1	1	0	0	0	1	0	0	0	0	0	0	0	0	0	0	1	-0.455774	0.900111	1.0456	0.353546	2020-03-20	Male	20	FACISB	Barretos- SP	Southeast	1st year	Suspension except internship	No	No	Agree	Not agree nor disagree	Agree	Disagree	Disagree	Disagree	Completely disagree	Agree	Not agree nor disagree
439	1	1	1	0	1	0	0	0	0	1	1	0	1	0	0	1	0	0	1	0	0	1	0	1	0	0	1.30691	1.6848	1.25478	0.306117	2020-03-20	Female	21	FMUSP BAURU	Bauru	Southeast	3rd year	Complete suspension	No	No	Agree	Agree	Agree	Disagree	Agree	Disagree	Disagree	Agree	Disagree
440	1	0	1	1	1	1	0	1	0	0	0	0	0	0	0	0	0	0	0	0	0	1	1	1	0	1	0.186848	3.00973	-0.656134	2.09676	2020-03-20	Female	21	FMUSP BAURU	Bauru	Southeast	2nd year	Complete suspension	No	Yes	Agree	Not agree nor disagree	Completely agree	Agree	Completely agree	Agree	Not agree nor disagree	Agree	Not agree nor disagree
441	1	1	1	0	1	0	0	1	1	0	1	0	1	0	1	1	1	0	1	1	0	1	0	1	0	0	1.34946	2.22587	1.17014	1.50485	2020-03-20	Female	21	FMUSP BAURU	Bauru	Southeast	1st year	Complete suspension	No	No	Agree	Agree	Agree	Not agree nor disagree	Completely agree	Not agree nor disagree	Not agree nor disagree	Agree	Not agree nor disagree
442	1	0	1	0	0	0	0	1	1	0	1	0	1	0	0	1	1	1	0	0	0	0	0	1	0	0	2.5722	1.17839	0.77174	0.84404	2020-03-20	Female	20	FMUSP BAURU	Bauru	Southeast	2nd year	Complete suspension	No	No	Agree	Disagree	Agree	Completely disagree	Disagree	Disagree	Completely disagree	Agree	Disagree
443	0	0	1	0	1	0	0	0	0	0	1	0	1	0	0	1	1	1	0	1	0	0	0	1	0	0	2.53009	1.05635	0.358623	0.54418	2020-03-20	Female	19	FMUSP BAURU	Bauru	Southeast	2nd year	Complete suspension	No	No	Disagree	Disagree	Agree	Not agree nor disagree	Completely agree	Disagree	Not agree nor disagree	Agree	Disagree
444	0	0	1	0	0	1	0	1	1	0	0	0	0	0	1	1	0	0	0	1	0	1	1	1	0	1	0.070152	1.90474	-0.0356394	2.40707	2020-03-20	Male	18	FMUSP BAURU	Bauru	Southeast	1st year	Complete suspension	No	No	Not agree nor disagree	Not agree nor disagree	Agree	Disagree	Not agree nor disagree	Completely agree	Disagree	Completely agree	Not agree nor disagree
445	0	1	1	0	1	0	1	1	0	0	1	0	1	0	0	1	1	0	0	0	0	0	1	1	0	1	1.96828	2.38227	-0.225007	1.66214	2020-03-20	Male	20	FMUSP BAURU	Bauru	Southeast	3rd year	Complete suspension	No	No	Not agree nor disagree	Agree	Completely agree	Not agree nor disagree	Completely agree	Not agree nor disagree	Agree	Agree	Disagree
446	1	1	1	0	1	0	0	0	0	1	0	0	1	0	0	1	1	1	0	1	0	0	0	1	0	1	2.64314	2.1909	0.48468	1.18534	2020-03-20	Male	18	FMUSP BAURU	Bauru	Southeast	1st year	Complete suspension	No	No	Agree	Agree	Agree	Disagree	Agree	Disagree	Disagree	Agree	Disagree
447	0	0	1	0	1	0	0	0	1	0	1	0	1	0	0	1	0	0	1	0	0	0	1	0	0	0	1.09631	0.522031	1.05142	0.246769	2020-03-20	Female	21	FMUSP BAURU	Bauru	Southeast	3rd year	Complete suspension	No	No	Disagree	Not agree nor disagree	Completely agree	Completely disagree	Agree	Completely disagree	Completely disagree	Not agree nor disagree	Disagree
448	0	1	1	0	1	0	0	0	1	1	0	0	1	0	0	1	1	1	1	1	1	1	0	0	0	0	2.51591	1.49143	2.18278	0.555757	2020-03-20	Female	22	FMUSP BAURU	Bauru	Southeast	2nd year	Complete suspension	No	No	Not agree nor disagree	Agree	Completely agree	Disagree	Agree	Disagree	Disagree	Not agree nor disagree	Completely disagree
449	1	1	1	1	1	1	0	1	0	0	0	0	1	0	1	1	1	1	0	1	0	1	1	1	0	1	2.15735	3.97635	-0.334508	2.63637	2020-03-20	Male	20	FMUSP BAURU	Bauru	Southeast	2nd year	Complete suspension	No	No	Agree	Agree	Completely agree	Agree	Completely agree	Agree	Disagree	Completely agree	Completely disagree
450	1	1	1	0	1	1	1	1	0	0	1	0	1	0	0	1	1	0	0	1	0	1	1	1	0	1	2.10962	4.03416	-0.297153	2.40436	2020-03-20	Female	23	FMUSP BAURU	Bauru	Southeast	2nd year	Complete suspension	No	No	Agree	Agree	Agree	Disagree	Agree	Agree	Agree	Completely agree	Not agree nor disagree
451	0	0	1	0	1	0	1	1	0	0	0	0	1	0	0	1	1	1	0	0	1	0	0	1	0	1	2.54657	1.88946	0.259232	1.49087	2020-03-21	Female	22	FMUSP BAURU	Bauru	Southeast	3rd year	Complete suspension	No	No	Disagree	Disagree	Agree	Not agree nor disagree	Agree	Not agree nor disagree	Agree	Not agree nor disagree	Disagree
452	1	1	1	1	1	1	0	1	1	0	1	0	1	0	0	1	1	1	1	1	0	1	0	1	0	1	2.50981	3.80363	0.958856	2.17455	2020-03-20	Male	18	FMUSP BAURU	Bauru	Southeast	2nd year	Complete suspension	No	No	Agree	Agree	Agree	Agree	Agree	Agree	Not agree nor disagree	Agree	Not agree nor disagree
453	0	0	1	0	1	0	0	0	1	1	1	0	0	1	1	0	0	0	1	0	0	0	1	1	0	0	-1.23631	0.434749	1.66741	0.238272	2020-03-20	Female	21	FMUSP BAURU	Bauru	Southeast	1st year	Suspension except internship	No	No	Disagree	Disagree	Completely agree	Not agree nor disagree	Agree	Completely disagree	Disagree	Agree	Completely disagree
454	0	1	1	0	1	0	0	0	1	0	1	0	1	0	0	1	1	0	0	0	0	1	1	1	0	0	2.08123	1.53374	0.567823	0.716344	2020-03-20	Male	21	FMUSP BAURU	Bauru	Southeast	2nd year	Complete suspension	No	Yes	Not agree nor disagree	Agree	Agree	Disagree	Completely agree	Disagree	Disagree	Completely agree	Completely disagree
455	0	1	1	0	1	1	0	1	1	0	0	0	0	1	0	0	0	0	0	0	0	0	0	0	0	1	-0.653745	2.05808	0.119918	1.43156	2020-03-20	Male	20	FMUSP BAURU	Bauru	Southeast	2nd year	Complete suspension	No	No	Not agree nor disagree	Agree	Completely agree	Disagree	Agree	Agree	Disagree	Completely agree	Agree
456	1	0	1	0	1	0	0	0	1	1	1	0	1	0	1	0	1	1	0	1	1	0	1	1	0	0	1.7135	1.45117	1.78265	0.553651	2020-03-20	Female	19	FMUSP BAURU	Bauru	Southeast	1st year	Complete suspension	No	No	Agree	Disagree	Agree	Disagree	Agree	Completely disagree	Disagree	Not agree nor disagree	Completely disagree
457	1	1	1	0	1	0	0	1	1	1	1	0	0	0	0	1	1	0	1	0	1	1	1	1	0	1	1.2568	2.23867	1.75862	1.48898	2020-03-20	Female	22	FMUSP BAURU	Bauru	Southeast	3rd year	Complete suspension	No	No	Agree	Agree	Completely agree	Completely disagree	Completely agree	Disagree	Disagree	Agree	Disagree
458	0	1	1	0	1	0	0	1	1	1	1	0	1	0	1	1	0	0	1	1	0	1	1	1	0	1	0.664248	1.85742	1.33818	2.017	2020-03-20	Male	23	FMUSP BAURU	Bauru	Southeast	1st year	Suspension except internship	No	No	Disagree	Agree	Agree	Not agree nor disagree	Agree	Not agree nor disagree	Not agree nor disagree	Agree	Not agree nor disagree
459	1	1	1	0	1	0	0	1	0	0	1	1	1	0	0	1	1	1	1	1	0	0	0	1	0	1	2.40478	2.41716	0.897414	1.38095	2020-03-20	Female	21	FMUSP BAURU	Bauru	Southeast	3rd year	Complete suspension	No	No	Completely agree	Agree	Completely agree	Disagree	Agree	Disagree	Not agree nor disagree	Completely agree	Disagree
460	0	1	1	0	1	0	0	1	1	0	0	0	1	0	0	1	0	1	0	0	0	0	0	1	0	0	1.90881	1.2566	0.45819	1.0658	2020-03-20	Female	20	FMUSP BAURU	Bauru	Southeast	1st year	Complete suspension	No	No	Disagree	Agree	Completely agree	Not agree nor disagree	Agree	Disagree	Disagree	Agree	Disagree
461	0	1	1	0	1	1	1	1	0	0	0	0	1	0	0	1	1	0	0	1	0	1	0	0	0	1	1.95713	3.40834	-0.389187	2.20183	2020-03-20	Male	20	FMUSP BAURU	Bauru	Southeast	2nd year	Complete suspension	No	No	Not agree nor disagree	Agree	Completely agree	Disagree	Agree	Agree	Agree	Completely agree	Agree
462	1	0	1	0	1	0	1	1	0	0	1	0	1	0	0	1	1	1	0	1	0	1	1	1	0	1	2.6115	2.96072	-0.155349	2.23858	2020-03-20	Male	20	FMUSP BAURU	Bauru	Southeast	3rd year	Complete suspension	No	No	Agree	Not agree nor disagree	Completely agree	Disagree	Completely agree	Not agree nor disagree	Agree	Agree	Not agree nor disagree
463	0	1	1	0	1	0	1	1	1	1	0	0	1	0	0	1	1	0	0	0	0	1	0	1	0	1	2.04821	2.43426	0.65067	1.81821	2020-03-20	Female	27	FMUSP BAURU	Bauru	Southeast	3rd year	Complete suspension	No	No	Disagree	Agree	Agree	Disagree	Agree	Not agree nor disagree	Agree	Agree	Agree
464	0	0	1	0	1	0	0	0	1	1	1	0	1	0	0	1	1	1	0	0	0	1	0	1	0	0	2.62915	1.01268	1.31122	0.378831	2020-03-20	Female	19	FMUSP BAURU	Bauru	Southeast	1st year	Suspension except internship	No	No	Disagree	Disagree	Completely agree	Disagree	Completely agree	Completely disagree	Completely disagree	Agree	Completely disagree
465	0	1	1	0	1	0	0	0	1	0	1	0	1	0	0	1	1	0	0	0	0	1	0	1	0	0	2.05132	1.4672	0.697387	0.503716	2020-03-20	Female	22	FMUSP BAURU	Bauru	Southeast	1st year	Complete suspension	No	No	Disagree	Agree	Agree	Not agree nor disagree	Agree	Disagree	Disagree	Agree	Disagree
466	1	1	1	0	1	1	1	0	1	0	1	0	1	0	0	1	1	0	0	0	0	1	0	1	0	1	2.13998	3.58254	0.37165	1.31922	2020-03-20	Female	18	FMUSP BAURU	Bauru	Southeast	1st year	Complete suspension	No	No	Agree	Agree	Agree	Not agree nor disagree	Completely agree	Agree	Completely agree	Completely agree	Disagree
467	1	1	1	1	1	0	0	0	0	1	1	0	0	0	1	1	1	0	0	1	0	0	0	1	0	0	0.875282	2.31568	0.8394	0.520409	2020-03-20	Male	21	FMUSP BAURU	Bauru	Southeast	3rd year	Complete suspension	No	No	Agree	Agree	Completely agree	Agree	Completely agree	Not agree nor disagree	Disagree	Disagree	Disagree
468	1	0	1	0	1	0	0	1	0	0	1	1	1	0	1	0	1	0	0	1	0	1	1	1	0	1	0.9742	2.26953	0.116622	1.83309	2020-03-20	Male	19	FMUSP BAURU	Bauru	Southeast	1st year	Complete suspension	No	No	Agree	Not agree nor disagree	Agree	Disagree	Completely agree	Completely disagree	Disagree	Disagree	Completely disagree
469	0	0	1	0	1	0	1	0	1	0	1	0	1	0	0	1	1	1	0	1	0	1	1	1	0	1	2.61604	2.27582	0.413527	1.64661	2020-03-20	Male	20	FMUSP BAURU	Bauru	Southeast	1st year	Complete suspension	No	No	Not agree nor disagree	Not agree nor disagree	Agree	Disagree	Agree	Disagree	Agree	Agree	Disagree
470	1	0	1	0	1	0	0	1	0	0	0	0	1	0	1	1	1	0	1	1	0	0	1	1	0	1	1.22146	1.86172	0.114133	2.15465	2020-03-20	Male	19	FMUSP BAURU	Bauru	Southeast	1st year	Complete suspension	No	No	Agree	Not agree nor disagree	Agree	Disagree	Agree	Not agree nor disagree	Not agree nor disagree	Agree	Not agree nor disagree
471	0	1	1	0	0	0	0	1	0	0	1	0	1	0	0	1	1	1	0	1	0	0	1	1	0	0	2.57627	1.45298	0.242366	1.2986	2020-03-20	Female	18	FMUSP BAURU	Bauru	Southeast	3rd year	Complete suspension	No	No	Not agree nor disagree	Agree	Agree	Disagree	Not agree nor disagree	Completely disagree	Completely disagree	Agree	Disagree
472	1	1	1	1	1	0	0	1	1	1	1	0	1	0	0	1	1	0	0	1	0	1	1	1	0	1	2.14475	3.0798	0.840991	2.10541	2020-03-20	Male	21	FMUSP BAURU	Bauru	Southeast	3rd year	Complete suspension	No	No	Agree	Completely agree	Completely agree	Completely agree	Completely agree	Not agree nor disagree	Not agree nor disagree	Completely agree	Completely disagree
473	0	0	1	0	1	0	1	0	0	0	1	0	1	0	0	1	1	0	0	0	0	1	1	0	0	0	1.98544	1.7077	0.0499338	0.598271	2020-03-20	Female	21	FMUSP BAURU	Bauru	Southeast	3rd year	Suspension except internship	No	No	Disagree	Not agree nor disagree	Agree	Disagree	Agree	Disagree	Agree	Not agree nor disagree	Disagree
474	0	1	1	1	1	1	1	1	1	0	0	0	1	0	0	1	1	0	1	1	0	1	0	0	0	1	1.84364	3.78913	0.601217	2.28858	2020-03-20	Female	19	UNINOVE	Bauru	Southeast	1st year	Suspension except internship	No	No	Not agree nor disagree	Completely agree	Completely agree	Agree	Completely agree	Completely agree	Agree	Completely agree	Not agree nor disagree
475	0	1	1	1	1	1	1	1	1	1	0	0	1	0	0	1	0	0	1	1	1	1	0	1	0	1	1.37342	3.57105	1.626	2.11739	2020-03-21	Male	24	UNINOVE	Bauru	Southeast	3rd year	Complete suspension	No	No	Not agree nor disagree	Completely agree	Completely agree	Agree	Completely agree	Completely agree	Completely agree	Completely agree	Completely agree
476	0	0	1	0	1	0	0	0	1	0	1	0	1	0	0	1	0	1	0	1	0	0	0	0	0	0	1.8392	0.81847	0.808387	0.375042	2020-03-21	Female	20	UNINOVE	Bauru	Southeast	2nd year	Complete suspension	No	No	Not agree nor disagree	Completely disagree	Completely agree	Disagree	Completely agree	Completely disagree	Completely disagree	Completely agree	Not agree nor disagree
477	0	1	1	0	1	0	0	1	0	0	0	0	1	0	0	0	1	1	0	0	0	1	0	0	0	1	1.96377	1.95208	-0.231083	1.56968	2020-03-21	Female	24	UNINOVE	Bauru	Southeast	3rd year	Suspension except internship	No	No	Not agree nor disagree	Agree	Completely agree	Disagree	Completely agree	Not agree nor disagree	Not agree nor disagree	Completely agree	Disagree
478	1	1	1	1	1	1	1	0	1	1	1	0	1	0	0	1	0	0	0	0	0	0	0	1	0	1	1.54026	3.58299	0.936905	0.979982	2020-03-21	Female	25	UNINOVE	Bauru	Southeast	3rd year	Suspension except internship	No	No	Agree	Completely agree	Completely agree	Agree	Completely agree	Agree	Agree	Completely agree	Disagree
479	1	1	1	0	1	0	0	0	1	1	0	0	1	0	0	1	0	1	0	1	0	0	1	1	0	1	2.04699	2.06065	0.790141	1.40224	2020-03-21	Female	21	UNINOVE	Bauru	Southeast	3rd year	Suspension except internship	No	No	Agree	Agree	Agree	Disagree	Agree	Not agree nor disagree	Disagree	Agree	Not agree nor disagree
480	0	0	1	0	1	0	0	0	0	1	0	0	1	0	1	0	1	1	0	1	0	1	0	0	0	0	1.51007	1.1652	0.67505	0.706148	2020-03-21	Male	25	UNINOVE	BAURU	Southeast	1st year	Complete suspension	No	No	Disagree	Completely disagree	Completely agree	Disagree	Completely agree	Disagree	Disagree	Agree	Disagree
481	0	0	1	0	0	0	0	0	0	1	1	0	1	0	0	1	1	0	0	1	1	1	0	1	0	0	2.1065	0.845537	1.37939	0.388399	2020-03-21	Female	22	UNINOVE	Bauru	Southeast	3rd year	Suspension except internship	No	No	Completely disagree	Not agree nor disagree	Agree	Completely disagree	Disagree	Completely disagree	Completely disagree	Agree	Disagree
482	0	1	1	0	0	0	0	0	1	1	1	0	1	0	1	0	1	1	0	0	0	0	0	0	0	0	1.54198	0.866903	1.4919	-0.069567	2020-03-21	Male	22	UNINOVE	Bauru	Southeast	3rd year	Suspension except internship	No	No	Not agree nor disagree	Agree	Agree	Disagree	Not agree nor disagree	Disagree	Disagree	Agree	Completely disagree
483	0	1	1	0	1	0	1	1	1	1	1	1	1	0	0	1	0	1	1	0	0	0	0	0	0	1	1.73129	2.05341	1.83015	0.849718	2020-03-21	Male	21	UNINOVE	Bauru	Southeast	3rd year	Complete suspension	No	No	Not agree nor disagree	Completely agree	Completely agree	Disagree	Agree	Disagree	Agree	Agree	Completely disagree
484	0	1	1	0	1	0	1	1	1	1	1	0	0	1	1	0	0	0	1	0	1	0	1	0	0	0	-1.1824	1.61996	2.10255	0.615427	2020-03-21	Female	24	UNINOVE	Bauru	Southeast	3rd year	Complete suspension	No	Yes	Not agree nor disagree	Agree	Completely agree	Not agree nor disagree	Completely agree	Not agree nor disagree	Agree	Not agree nor disagree	Disagree
485	1	1	1	0	1	0	0	0	1	1	1	1	1	0	0	0	1	0	1	0	0	0	0	0	0	0	1.40806	1.50838	2.09111	-0.348107	2020-03-21	Male	25	UNINOVE	Bauru	Southeast	3rd year	Complete suspension	No	No	Agree	Completely agree	Agree	Completely disagree	Agree	Disagree	Disagree	Agree	Not agree nor disagree
486	1	1	1	1	1	0	0	1	1	0	1	0	1	0	1	0	1	0	0	1	0	1	1	1	0	1	1.05811	3.14876	0.315088	2.24441	2020-03-21	Female	23	UNINOVE	Bauru	Southeast	2nd year	Complete suspension	No	No	Agree	Agree	Completely agree	Agree	Completely agree	Not agree nor disagree	Disagree	Agree	Disagree
487	1	1	1	0	0	0	1	1	1	0	0	0	1	0	0	1	0	0	0	1	0	0	0	0	0	1	1.32984	2.44483	0.230733	1.77683	2020-03-21	Female	23	UNINOVE	Bauru	Southeast	2nd year	Suspension except internship	No	Yes	Agree	Agree	Agree	Disagree	Not agree nor disagree	Not agree nor disagree	Agree	Completely agree	Not agree nor disagree
488	1	1	1	0	1	1	1	0	1	1	1	0	0	0	1	0	0	0	0	0	1	0	0	0	0	0	-0.220528	2.67118	1.6326	0.0343639	2020-03-21	Female	25	UNINOVE	Bauru	Southeast	3rd year	Suspension except internship	No	No	Agree	Agree	Completely agree	Not agree nor disagree	Completely agree	Agree	Agree	Not agree nor disagree	Completely disagree
489	1	1	1	0	1	1	1	1	0	1	1	0	1	0	0	0	1	1	0	1	0	1	1	1	0	1	2.24114	4.02281	0.329597	2.24141	2020-03-22	Female	23	UNINOVE	Bauru	Southeast	3rd year	Suspension except internship	No	No	Agree	Completely agree	Completely agree	Not agree nor disagree	Agree	Agree	Agree	Completely agree	Agree
490	0	1	1	0	1	0	0	0	1	0	1	1	1	0	0	1	0	0	0	1	1	0	0	0	0	0	1.40874	1.21461	1.58523	-0.0995529	2020-03-23	Female	26	UNINOVE	Bauru	Southeast	2nd year	Suspension except internship	No	No	Not agree nor disagree	Agree	Agree	Disagree	Agree	Disagree	Disagree	Disagree	Disagree
491	1	1	1	0	1	1	0	1	0	0	1	0	1	0	0	0	1	0	0	1	0	1	1	0	0	1	1.50427	3.3363	-0.271396	2.07074	2020-03-23	Female	23	UNINOVE	Bauru	Southeast	2nd year	Complete suspension	No	No	Completely agree	Completely agree	Completely agree	Not agree nor disagree	Agree	Agree	Not agree nor disagree	Completely agree	Completely agree
492	0	1	1	1	1	0	1	1	1	0	1	1	0	0	1	0	1	0	0	0	0	0	0	0	0	1	0.205998	2.73459	0.68597	1.04297	2020-03-21	Female	21	UNINOVE	Bauru	Southeast	2nd year	Complete suspension	No	No	Not agree nor disagree	Agree	Completely agree	Completely agree	Completely agree	Not agree nor disagree	Completely agree	Not agree nor disagree	Not agree nor disagree
493	1	0	1	0	1	0	0	0	1	0	1	0	1	0	0	1	1	1	1	1	0	0	0	0	0	0	2.36891	1.37996	1.3432	0.437233	2020-03-20	Male	20	FMUSP BAURU	Bauru	Southeast	2nd year	Complete suspension	No	No	Agree	Not agree nor disagree	Agree	Disagree	Agree	Disagree	Not agree nor disagree	Not agree nor disagree	Completely disagree
494	1	1	1	1	1	0	0	0	1	1	1	1	1	0	0	1	1	1	1	1	1	1	1	1	0	0	2.74797	2.67106	2.61719	0.514955	2020-03-20	Female	20	FMUSP BAURU	Bauru	Southeast	2nd year	Complete suspension	No	No	Completely agree	Completely agree	Completely agree	Completely agree	Completely agree	Disagree	Disagree	Disagree	Disagree
495	0	0	0	0	0	0	0	1	1	1	1	1	1	0	0	1	1	1	0	0	0	0	1	1	0	1	2.55437	0.802369	1.31545	1.05268	2020-03-20	Female	18	FMUSP BAURU	Bauru	Southeast	1st year	Complete suspension	No	No	Disagree	Disagree	Disagree	Disagree	Not agree nor disagree	Not agree nor disagree	Disagree	Not agree nor disagree	Disagree
496	0	0	1	0	1	0	0	1	0	1	0	0	0	1	1	0	0	0	1	1	0	1	1	0	0	1	-1.36531	1.31152	0.659804	1.88492	2020-03-20	Female	28	FMUSP BAURU	Bauru	Southeast	1st year	Complete suspension	No	No	Disagree	Disagree	Agree	Disagree	Agree	Completely disagree	Completely disagree	Completely agree	Agree
497	0	0	1	0	1	0	0	1	0	1	0	0	0	1	1	0	0	0	1	1	0	1	1	0	0	1	-1.36531	1.31152	0.659804	1.88492	2020-03-20	Female	28	FMUSP BAURU	Bauru	Southeast	1st year	Complete suspension	No	No	Disagree	Disagree	Agree	Disagree	Agree	Completely disagree	Completely disagree	Completely agree	Agree
498	1	1	1	0	1	1	1	1	1	1	1	0	1	0	0	1	1	0	1	1	1	0	0	0	0	0	1.97749	3.13428	2.13272	1.01989	2020-03-20	Male	30	FMUSP BAURU	Bauru	Southeast	3rd year	Complete suspension	No	No	Agree	Agree	Completely agree	Not agree nor disagree	Agree	Completely agree	Completely agree	Completely agree	Completely agree
499	1	0	1	0	0	0	1	1	0	0	0	0	1	0	0	1	1	1	0	0	0	1	1	1	0	1	2.61893	2.457	-0.338531	2.06895	2020-03-20	Male	30	FMUSP BAURU	Bauru	Southeast	3rd year	Complete suspension	No	No	Completely agree	Not agree nor disagree	Agree	Completely disagree	Disagree	Disagree	Agree	Completely agree	Not agree nor disagree
500	1	1	1	0	0	0	0	0	0	1	1	0	1	0	0	1	1	1	0	1	1	1	1	1	0	0	2.83634	1.95733	1.38787	0.65423	2020-03-21	Male	27	UNINOVE	Bauru	Southeast	3rd year	Suspension except internship	No	No	Agree	Agree	Agree	Not agree nor disagree	Not agree nor disagree	Not agree nor disagree	Not agree nor disagree	Agree	Disagree
501	1	1	1	0	1	1	0	1	1	1	0	1	1	0	0	1	1	0	0	0	0	1	0	0	0	1	2.07011	2.99529	0.946434	1.43363	2020-03-21	Female	24	UNINOVE	Bauru	Southeast	3rd year	Complete suspension	No	Yes	Agree	Agree	Completely agree	Not agree nor disagree	Completely agree	Agree	Not agree nor disagree	Completely agree	Not agree nor disagree
502	1	1	1	0	0	0	0	1	0	0	0	0	1	0	1	0	0	0	1	0	0	0	0	0	1	1	0.0864665	1.58531	0.483017	1.13565	2020-03-21	Female	22	UNINOVE	Bauru	Southeast	3rd year	Complete suspension	No	No	Completely agree	Agree	Agree	Not agree nor disagree	Not agree nor disagree	Not agree nor disagree	Disagree	Agree	Not agree nor disagree
503	1	1	1	1	1	1	1	1	0	0	1	0	1	1	1	0	1	0	0	1	0	1	1	1	0	1	0.43943	4.5312	-0.131477	2.45453	2020-03-21	Female	22	UNINOVE	Bauru	Southeast	3rd year	Suspension except internship	No	No	Completely agree	Completely agree	Completely agree	Completely agree	Completely agree	Completely agree	Agree	Completely agree	Agree
504	1	1	1	1	1	1	1	1	0	1	1	0	1	0	0	1	1	0	0	1	0	1	1	1	0	1	2.19802	4.45919	0.269471	2.33535	2020-03-22	Female	21	UNINOVE	Bauru	Southeast	3rd year	Complete suspension	No	No	Agree	Agree	Completely agree	Agree	Completely agree	Agree	Agree	Completely agree	Completely disagree
505	0	0	1	0	1	0	0	0	1	1	0	0	0	1	1	0	0	0	1	0	1	0	1	0	0	0	-1.22736	0.340743	1.96894	0.106803	2020-03-22	Male	23	UNINOVE	Bauru	Southeast	1st year	Suspension except internship	No	No	Completely disagree	Completely disagree	Completely agree	Completely disagree	Agree	Disagree	Disagree	Agree	Disagree
506	1	0	1	1	1	0	0	0	1	1	1	1	1	0	0	1	1	0	0	1	0	0	0	1	0	0	2.15087	1.88457	1.60862	0.250748	2020-03-20	Male	19	FMUSP BAURU	Bauru - SP	Southeast	1st year	Complete suspension	No	No	Agree	Not agree nor disagree	Agree	Agree	Completely agree	Disagree	Disagree	Not agree nor disagree	Disagree
507	1	0	1	0	1	1	0	0	1	1	1	0	1	0	1	1	0	1	1	0	0	1	1	1	0	0	1.38037	2.04333	1.62581	0.793526	2020-03-21	Female	23	UNINOVE	Bauru - SP	Southeast	3rd year	Suspension except internship	No	No	Agree	Not agree nor disagree	Completely agree	Not agree nor disagree	Completely agree	Agree	Disagree	Not agree nor disagree	Completely disagree
508	1	1	1	0	1	1	0	1	0	0	0	0	1	0	1	1	1	1	0	1	1	1	0	0	0	1	2.08701	3.33771	0.312138	2.01848	2020-03-21	Male	20	UNINOVE	Bauru - SP	Southeast	3rd year	Suspension except internship	No	No	Agree	Completely agree	Completely agree	Disagree	Completely agree	Agree	Not agree nor disagree	Completely agree	Disagree
509	1	0	1	0	1	0	0	1	0	1	0	0	0	1	1	0	0	0	0	1	1	0	1	0	0	0	-1.04523	1.29773	0.924549	1.03086	2020-03-20	Female	19	UNINOVE	Bauru sp	Southeast	1st year	Complete suspension	No	No	Agree	Not agree nor disagree	Agree	Not agree nor disagree	Agree	Disagree	Disagree	Agree	Agree
510	1	1	1	1	1	1	1	1	1	1	1	1	1	0	0	1	1	1	1	1	0	0	1	0	0	1	2.55513	4.1598	1.70664	1.67711	2020-03-20	Female	24	UEPA	Belem	North	6th year	Complete suspension	No	No	Agree	Agree	Agree	Agree	Agree	Agree	Agree	Not agree nor disagree	Not agree nor disagree
511	0	0	0	0	0	0	0	0	1	1	1	1	0	1	1	0	1	0	1	0	1	0	0	0	1	0	-0.533942	0.0262323	2.98126	-0.863449	2020-03-20	Male	21	UEPA	Belem	North	5th year	Complete suspension	No	No	Disagree	Disagree	Not agree nor disagree	Completely disagree	Not agree nor disagree	Completely disagree	Completely disagree	Completely disagree	Completely disagree
512	0	1	1	0	1	0	1	1	1	1	0	0	1	0	0	1	1	1	0	1	0	0	0	1	0	0	2.64901	2.15458	1.0302	1.41353	2020-03-20	Female	27	UFPA	Belem	North	3rd year	Complete suspension	No	No	Not agree nor disagree	Completely agree	Completely agree	Completely disagree	Agree	Not agree nor disagree	Agree	Agree	Agree
513	1	1	1	0	1	1	1	0	0	1	1	0	1	1	1	0	0	0	1	1	0	1	0	1	0	0	-0.326795	3.2017	1.32248	0.894495	2020-03-20	Female	20	UFPA	Belem	North	1st year	Complete suspension	No	No	Agree	Agree	Completely agree	Not agree nor disagree	Agree	Agree	Agree	Not agree nor disagree	Completely disagree
514	0	1	1	0	1	1	0	0	1	1	1	1	0	1	1	0	0	0	0	1	0	1	0	1	0	1	-0.969009	2.4131	1.3574	0.962746	2020-03-20	Female	22	UNIFAMAZ	Belem	North	5th year	Complete suspension	No	No	Not agree nor disagree	Completely agree	Completely agree	Not agree nor disagree	Completely agree	Completely agree	Not agree nor disagree	Not agree nor disagree	Completely disagree
515	1	0	1	0	1	0	0	0	0	1	1	0	1	0	1	0	1	1	0	1	0	0	1	0	0	0	1.55747	1.47853	0.809902	0.508787	2020-03-20	Female	27	UNIFAMAZ	Belem	North	2nd year	Suspension except internship	No	No	Agree	Completely disagree	Completely agree	Completely disagree	Completely agree	Disagree	Disagree	Completely agree	Completely disagree
516	0	1	1	0	1	1	1	1	1	1	1	0	1	0	1	0	0	0	1	1	1	0	1	0	0	1	0.205634	2.83479	1.77485	1.67103	2020-03-20	Female	27	UNIFAMAZ	Belem	North	1st year	Complete suspension	No	No	Not agree nor disagree	Agree	Agree	Not agree nor disagree	Agree	Agree	Agree	Completely agree	Completely disagree
517	0	1	1	0	1	0	0	0	0	1	1	1	1	0	0	1	1	1	0	1	0	0	1	0	0	0	2.62484	1.51249	1.14648	0.169872	2020-03-20	Female	22	UNIFAMAZ	Belem	North	2nd year	Complete suspension	No	No	Not agree nor disagree	Agree	Completely agree	Disagree	Completely agree	Disagree	Disagree	Disagree	Completely disagree
518	1	1	1	0	1	0	1	0	1	1	1	0	1	0	0	0	1	1	1	0	1	0	0	0	1	0	2.12239	2.17936	2.55028	-0.267508	2020-03-20	Female	26	CESUPA	Belém	North	6th year	Complete suspension	No	No	Agree	Agree	Agree	Disagree	Completely agree	Not agree nor disagree	Agree	Not agree nor disagree	Completely disagree
519	0	1	1	0	1	0	0	0	0	1	1	1	1	0	1	0	0	0	0	1	1	0	1	1	0	0	0.481859	1.27247	1.54245	0.128868	2020-03-20	Male	20	CESUPA	Belém	North	3rd year	Complete suspension	No	No	Not agree nor disagree	Agree	Agree	Not agree nor disagree	Agree	Disagree	Not agree nor disagree	Disagree	Disagree
520	1	1	1	0	1	1	0	0	0	1	1	0	1	0	1	0	1	0	0	0	0	1	1	1	0	1	1.10574	2.96363	0.376739	1.26148	2020-03-20	Female	19	CESUPA	Belém	North	3rd year	Complete suspension	No	No	Agree	Agree	Completely agree	Not agree nor disagree	Completely agree	Agree	Not agree nor disagree	Completely agree	Not agree nor disagree
521	1	1	1	1	1	0	1	0	0	0	1	0	0	0	1	0	1	0	0	1	0	1	0	0	0	1	0.303293	3.53123	0.00607315	1.26562	2020-03-20	Female	26	CESUPA	Belém	North	3rd year	Complete suspension	No	No	Agree	Completely agree	Completely agree	Agree	Completely agree	Not agree nor disagree	Completely agree	Agree	Completely disagree
522	1	1	1	1	1	0	0	0	1	1	1	1	1	1	1	0	0	0	1	0	1	1	0	0	0	0	-0.302336	2.11991	2.74439	-0.244293	2020-03-20	Female	23	CESUPA	Belém	North	3rd year	Complete suspension	No	No	Completely agree	Completely agree	Completely agree	Completely agree	Completely agree	Completely disagree	Completely disagree	Completely disagree	Completely disagree
523	1	1	1	0	1	1	1	1	0	0	0	0	0	1	1	0	0	0	0	1	0	1	1	1	0	1	-0.974721	3.80569	-0.478055	2.52152	2020-03-20	Male	20	CESUPA	Belém	North	3rd year	Complete suspension	No	No	Agree	Agree	Completely agree	Disagree	Completely agree	Completely agree	Agree	Completely agree	Agree
524	0	1	1	0	1	0	0	1	1	1	0	0	1	0	1	1	1	0	0	1	0	0	1	1	0	1	1.4565	1.79287	0.654217	2.06931	2020-03-20	Female	19	CESUPA	Belém	North	2nd year	Complete suspension	No	No	Not agree nor disagree	Agree	Agree	Disagree	Agree	Not agree nor disagree	Completely disagree	Completely agree	Agree
525	1	0	0	0	1	0	0	0	0	0	1	1	0	0	1	0	0	1	0	0	0	1	1	1	0	0	0.258746	1.32994	0.447942	0.273952	2020-03-20	Female	24	CESUPA	Belém	North	3rd year	Complete suspension	No	No	Agree	Not agree nor disagree	Not agree nor disagree	Completely disagree	Agree	Completely disagree	Disagree	Disagree	Completely disagree
526	0	1	1	1	1	1	1	0	1	1	1	1	0	1	1	1	1	1	0	1	0	1	0	0	0	0	0.834195	3.4896	1.73295	0.554823	2020-03-20	Female	25	CESUPA	Belém	North	3rd year	Complete suspension	No	No	Not agree nor disagree	Completely agree	Completely agree	Agree	Completely agree	Completely agree	Completely agree	Not agree nor disagree	Not agree nor disagree
527	0	1	1	1	1	1	1	1	1	0	1	0	0	0	0	1	1	1	0	0	0	1	1	1	0	1	1.96833	3.8692	0.200828	2.11343	2020-03-21	Female	27	CESUPA	Belém	North	6th year	Complete suspension	No	No	Not agree nor disagree	Agree	Agree	Agree	Agree	Agree	Agree	Agree	Completely disagree
528	1	1	1	1	1	1	1	0	1	0	1	0	0	0	0	0	0	0	0	1	0	0	1	0	0	1	0.244667	3.82078	0.223537	1.35908	2020-03-20	Male	23	CESUPA	Belém	North	6th year	Complete suspension	No	No	Completely agree	Completely agree	Completely agree	Completely agree	Completely agree	Completely agree	Completely agree	Agree	Disagree
529	0	0	1	0	1	0	0	1	1	0	1	0	0	1	1	0	0	0	1	0	1	0	0	0	0	0	-1.34993	0.534648	1.68427	0.404954	2020-03-20	Female	18	UEPA	Belém	North	1st year	Complete suspension	No	No	Not agree nor disagree	Disagree	Agree	Completely disagree	Agree	Completely disagree	Completely disagree	Agree	Disagree
530	1	0	1	0	0	0	0	1	0	1	1	0	0	1	1	0	0	0	1	0	0	1	0	0	0	1	-1.33442	1.28757	1.07875	1.10065	2020-03-20	Female	20	UEPA	Belém	North	1st year	Complete suspension	No	No	Agree	Not agree nor disagree	Completely agree	Disagree	Not agree nor disagree	Completely disagree	Disagree	Agree	Disagree
531	1	1	1	1	1	1	1	1	1	1	1	0	0	1	1	0	0	0	0	1	0	1	1	1	0	1	-0.868898	4.2152	0.78927	2.28201	2020-03-20	Male	26	UEPA	Belém	North	4th year	Complete suspension	No	No	Completely agree	Completely agree	Completely agree	Agree	Completely agree	Completely agree	Completely agree	Completely agree	Not agree nor disagree
532	0	1	1	0	0	0	0	0	1	0	1	0	0	1	0	1	0	0	0	1	1	0	1	1	0	0	0.0807479	0.954305	1.26674	0.440211	2020-03-20	Male	20	UEPA	Belém	North	3rd year	Suspension except internship	No	No	Disagree	Agree	Agree	Disagree	Not agree nor disagree	Disagree	Completely disagree	Not agree nor disagree	Completely disagree
533	1	0	1	0	1	1	1	0	0	0	1	1	1	0	0	0	1	1	0	0	0	1	1	1	1	1	2.26996	3.36269	0.333163	0.974146	2020-03-20	Male	28	UEPA	Belém	North	6th year	Complete suspension	No	No	Completely agree	Not agree nor disagree	Completely agree	Not agree nor disagree	Completely agree	Agree	Completely agree	Not agree nor disagree	Completely disagree
534	1	1	1	0	1	0	1	0	1	1	1	1	1	0	0	1	1	1	1	1	1	0	0	1	0	1	2.62678	2.75206	2.50224	0.635866	2020-03-20	Female	24	UEPA	Belém	North	6th year	Complete suspension	No	No	Agree	Agree	Agree	Disagree	Agree	Disagree	Agree	Disagree	Completely disagree
535	1	1	1	1	1	1	0	1	1	0	1	0	1	0	1	0	1	0	0	0	1	0	1	1	0	1	1.11339	3.36232	0.762523	1.69102	2020-03-20	Female	24	UEPA	Belém	North	6th year	Complete suspension	No	No	Agree	Completely agree	Completely agree	Agree	Agree	Agree	Not agree nor disagree	Not agree nor disagree	Completely disagree
536	0	0	0	0	0	0	0	0	1	1	0	1	1	0	0	1	0	1	1	0	0	0	0	0	0	0	1.72928	-0.00894682	2.02264	-0.282683	2020-03-20	Female	20	UEPA	Belém	North	2nd year	Complete suspension	No	No	Disagree	Disagree	Not agree nor disagree	Completely disagree	Not agree nor disagree	Completely disagree	Completely disagree	Not agree nor disagree	Disagree
537	1	1	1	0	1	1	0	0	1	1	1	1	0	1	1	1	0	1	0	0	0	0	0	0	1	0	0.165141	2.23978	1.90247	-0.326995	2020-03-20	Female	25	UEPA	Belém	North	6th year	Complete suspension	No	No	Agree	Agree	Agree	Not agree nor disagree	Agree	Agree	Disagree	Agree	Completely disagree
538	1	1	1	0	1	0	0	0	0	1	1	1	1	1	1	1	0	1	0	0	1	0	0	0	0	0	0.854999	1.5797	1.90709	-0.501254	2020-03-20	Female	21	UEPA	Belém	North	5th year	Complete suspension	No	No	Agree	Completely agree	Agree	Not agree nor disagree	Agree	Disagree	Disagree	Not agree nor disagree	Completely disagree
539	0	1	1	0	0	0	0	0	0	1	1	1	1	0	0	1	1	1	1	0	1	0	0	0	0	0	2.4871	0.863724	2.35737	-0.624	2020-03-20	Male	24	UEPA	Belém	North	6th year	Complete suspension	No	No	Not agree nor disagree	Agree	Agree	Not agree nor disagree	Disagree	Not agree nor disagree	Not agree nor disagree	Completely disagree	Completely disagree
540	1	1	1	1	1	1	1	1	0	1	1	1	1	0	0	1	1	1	1	0	1	1	0	1	0	1	2.67151	4.23426	1.82219	1.32426	2020-03-20	Male	21	UEPA	BELÉM	North	5th year	Complete suspension	No	No	Agree	Agree	Agree	Agree	Completely agree	Completely agree	Completely agree	Completely agree	Not agree nor disagree
541	0	1	1	0	1	0	0	0	1	1	1	1	1	0	0	1	1	1	0	1	0	1	1	0	0	0	2.6869	1.74028	1.58287	0.444367	2020-03-20	Female	22	UEPA	Belém	North	4th year	Complete suspension	No	No	Not agree nor disagree	Agree	Agree	Disagree	Agree	Disagree	Disagree	Disagree	Completely disagree
542	1	1	1	0	0	0	0	0	1	1	1	0	1	0	0	1	0	1	0	1	1	1	0	0	0	0	2.11554	1.65292	1.9672	0.272464	2020-03-20	Female	20	UEPA	Belém	North	2nd year	Complete suspension	No	No	Agree	Agree	Agree	Disagree	Disagree	Disagree	Disagree	Not agree nor disagree	Disagree
543	1	0	0	1	1	0	0	0	1	1	1	1	1	1	1	1	0	0	0	1	1	0	0	0	1	0	0.326209	1.48589	2.49663	-0.312263	2020-03-20	Male	24	UEPA	Belém	North	5th year	Complete suspension	No	No	Agree	Disagree	Not agree nor disagree	Agree	Agree	Completely disagree	Completely disagree	Not agree nor disagree	Completely disagree
544	1	1	1	0	1	0	0	0	0	0	1	0	0	0	0	1	1	0	0	1	0	0	1	0	0	1	1.24866	2.19669	-0.103003	1.06904	2020-03-20	Female	27	UEPA	Belém	North	3rd year	Complete suspension	No	No	Agree	Agree	Agree	Disagree	Completely agree	Disagree	Disagree	Not agree nor disagree	Completely disagree
545	1	1	1	0	1	0	0	1	0	0	0	0	1	0	1	0	1	1	1	1	0	1	0	0	0	0	1.35533	2.27011	0.564981	1.46328	2020-03-20	Male	20	UEPA	Belém	North	2nd year	Complete suspension	No	No	Agree	Agree	Agree	Disagree	Agree	Disagree	Disagree	Completely agree	Not agree nor disagree
546	1	1	1	0	0	0	0	0	1	1	0	0	1	1	1	0	0	0	0	0	0	0	0	0	0	0	-0.297449	1.08789	1.24838	0.111582	2020-03-20	Female	23	UEPA	Belém	North	6th year	Complete suspension	No	No	Agree	Agree	Agree	Disagree	Not agree nor disagree	Disagree	Disagree	Disagree	Completely disagree
547	0	1	1	0	1	0	0	0	0	1	1	0	0	0	0	1	1	1	0	1	0	0	1	0	0	0	1.86459	1.42685	0.764548	0.415995	2020-03-20	Male	19	UEPA	Belém	North	2nd year	Complete suspension	No	No	Disagree	Agree	Agree	Not agree nor disagree	Agree	Completely disagree	Completely disagree	Disagree	Completely disagree
548	0	0	1	0	1	0	0	1	1	1	1	1	1	0	1	1	1	1	1	1	0	0	0	0	0	1	1.7461	1.30581	1.9296	1.14901	2020-03-20	Female	21	UEPA	Belém	North	3rd year	Complete suspension	No	No	Not agree nor disagree	Not agree nor disagree	Agree	Disagree	Completely agree	Not agree nor disagree	Not agree nor disagree	Completely agree	Agree
549	1	1	1	0	1	0	0	0	0	1	1	0	1	0	0	1	1	1	0	0	0	1	1	1	0	0	2.75108	2.07719	0.752319	0.587839	2020-03-20	Female	22	UEPA	Belém	North	1st year	Suspension except internship	No	No	Agree	Agree	Agree	Disagree	Completely agree	Disagree	Disagree	Not agree nor disagree	Disagree
550	1	1	1	1	1	0	0	0	1	1	1	1	1	0	0	1	1	1	0	1	1	0	1	1	0	0	2.88799	2.48144	2.14001	0.305019	2020-03-20	Female	22	UEPA	Belém	North	6th year	Complete suspension	No	No	Agree	Agree	Agree	Agree	Agree	Not agree nor disagree	Disagree	Completely disagree	Completely disagree
551	1	1	1	0	1	0	0	1	1	1	1	0	1	0	0	1	1	0	1	1	1	1	1	0	0	0	1.97259	2.13645	2.08213	1.18105	2020-03-20	Female	20	UEPA	Belém	North	1st year	Complete suspension	No	No	Agree	Agree	Completely agree	Not agree nor disagree	Agree	Completely disagree	Disagree	Agree	Disagree
552	0	1	1	0	1	0	0	1	1	0	1	1	1	0	0	1	1	1	0	0	1	0	0	0	0	0	2.59144	1.41957	1.58333	0.242436	2020-03-20	Female	19	UEPA	Belém	North	2nd year	Complete suspension	No	No	Not agree nor disagree	Agree	Completely agree	Disagree	Agree	Not agree nor disagree	Completely disagree	Disagree	Completely disagree
553	1	0	1	0	0	0	0	0	0	1	0	0	0	1	1	0	0	0	0	0	0	0	1	0	0	0	-1.06669	0.695753	0.559087	0.214304	2020-03-20	Female	19	UEPA	Belém	North	1st year	Complete suspension	No	No	Agree	Not agree nor disagree	Agree	Not agree nor disagree	Disagree	Completely disagree	Completely disagree	Not agree nor disagree	Completely disagree
554	1	1	1	1	1	1	1	0	1	1	1	1	1	0	0	1	0	1	1	1	1	1	0	0	0	1	2.0319	4.03549	2.4062	0.865679	2020-03-20	Male	20	UEPA	Belém	North	4th year	Complete suspension	No	No	Completely agree	Completely agree	Completely agree	Completely agree	Completely agree	Completely agree	Completely agree	Not agree nor disagree	Completely disagree
555	0	0	1	0	0	0	0	0	1	1	1	1	1	1	1	1	1	1	1	1	1	0	0	0	0	0	1.24643	0.558066	2.98367	-0.227489	2020-03-20	Female	31	UEPA	Belém	North	2nd year	Complete suspension	No	No	Completely disagree	Completely disagree	Completely agree	Not agree nor disagree	Not agree nor disagree	Not agree nor disagree	Completely disagree	Not agree nor disagree	Completely disagree
556	0	1	1	0	0	0	0	0	1	1	1	1	0	0	1	0	1	0	1	0	1	0	0	1	0	0	0.218713	0.720048	2.66401	-0.449187	2020-03-20	Female	22	UEPA	Belém	North	2nd year	Complete suspension	No	No	Disagree	Completely agree	Completely agree	Completely disagree	Disagree	Completely disagree	Completely disagree	Completely disagree	Completely disagree
557	0	0	1	0	1	0	0	1	0	1	0	0	0	0	1	1	1	1	0	1	0	1	0	1	0	1	1.25381	1.62997	0.298889	1.98207	2020-03-20	Female	18	UEPA	Belém	North	2nd year	Suspension except internship	No	No	Disagree	Not agree nor disagree	Agree	Disagree	Agree	Completely disagree	Completely disagree	Not agree nor disagree	Not agree nor disagree
558	0	1	1	0	0	0	0	1	0	0	0	1	1	0	0	1	1	0	0	0	0	1	1	0	0	1	1.9496	1.71109	-0.0369496	1.44975	2020-03-20	Female	18	UEPA	Belém	North	1st year	Complete suspension	No	No	Not agree nor disagree	Agree	Completely agree	Completely disagree	Disagree	Disagree	Disagree	Disagree	Agree
559	1	1	1	1	1	1	1	0	0	1	1	0	1	0	0	1	0	0	1	1	1	1	0	1	0	1	1.45424	3.98169	1.50237	1.28089	2020-03-20	Female	24	UEPA	Belém	North	6th year	Complete suspension	No	No	Completely agree	Agree	Completely agree	Agree	Completely agree	Completely agree	Completely agree	Completely agree	Completely disagree
560	1	1	1	1	1	1	0	0	1	1	1	1	1	0	1	0	1	0	0	1	0	1	1	0	0	1	1.14868	3.62302	1.22808	1.20829	2020-03-20	Female	23	UEPA	Belém	North	6th year	Complete suspension	No	No	Completely agree	Agree	Completely agree	Agree	Completely agree	Completely agree	Not agree nor disagree	Agree	Completely disagree
561	0	1	1	0	0	0	1	1	1	1	1	0	0	1	1	0	0	0	1	0	0	0	0	0	0	0	-1.27225	1.29292	1.79189	0.506769	2020-03-20	Male	17	UEPA	Belém	North	1st year	Suspension except internship	No	No	Not agree nor disagree	Completely agree	Agree	Disagree	Disagree	Disagree	Agree	Completely agree	Completely disagree
562	0	1	1	0	0	0	0	0	1	1	0	0	0	0	1	0	0	0	1	0	0	0	1	0	0	0	-0.563662	0.541447	1.43878	0.239976	2020-03-20	Female	18	UEPA	Belém	North	1st year	Complete suspension	No	No	Not agree nor disagree	Agree	Completely agree	Disagree	Disagree	Completely disagree	Completely disagree	Not agree nor disagree	Completely disagree
563	1	1	1	0	1	0	0	1	0	0	1	0	0	1	1	0	0	0	0	0	0	0	0	0	0	1	-1.19558	1.9287	0.007859	1.097	2020-03-20	Male	18	UEPA	Belém	North	2nd year	Complete suspension	No	No	Agree	Completely agree	Completely agree	Disagree	Completely agree	Not agree nor disagree	Completely disagree	Agree	Agree
564	0	1	1	0	1	0	0	1	1	1	1	0	0	1	0	1	1	0	1	1	0	0	0	0	0	0	0.373258	1.29823	1.78137	0.811203	2020-03-20	Female	18	UEPA	Belém	North	1st year	Complete suspension	No	No	Not agree nor disagree	Agree	Completely agree	Disagree	Completely agree	Disagree	Disagree	Agree	Disagree
565	0	1	1	0	0	0	0	0	1	1	1	1	0	0	0	1	1	0	0	1	0	1	1	1	0	0	1.4494	1.3671	1.48779	0.483881	2020-03-20	Male	18	UEPA	Belém	North	1st year	Complete suspension	No	No	Not agree nor disagree	Agree	Completely agree	Not agree nor disagree	Not agree nor disagree	Disagree	Not agree nor disagree	Not agree nor disagree	Completely disagree
566	0	1	1	1	0	0	0	1	0	1	1	0	1	0	0	0	0	0	1	1	0	0	1	0	0	1	0.639049	1.77944	0.955718	1.44217	2020-03-20	Female	26	UEPA	Belém	North	1st year	Complete suspension	No	No	Completely disagree	Agree	Completely agree	Agree	Not agree nor disagree	Not agree nor disagree	Completely disagree	Completely agree	Completely disagree
567	1	1	1	0	1	0	0	1	1	1	1	1	1	0	0	1	1	1	1	1	1	1	1	0	0	0	2.59327	2.27495	2.50675	0.891243	2020-03-20	Male	17	UEPA	Belém	North	1st year	Complete suspension	No	No	Agree	Agree	Completely agree	Disagree	Agree	Completely disagree	Completely disagree	Disagree	Completely disagree
568	1	0	1	0	1	0	0	0	0	0	0	1	0	1	1	0	0	1	0	1	0	1	1	0	0	0	-0.452209	1.66245	0.356631	0.663412	2020-03-20	Male	19	UEPA	Belém	North	1st year	No suspension	No	No	Agree	Not agree nor disagree	Completely agree	Not agree nor disagree	Agree	Not agree nor disagree	Not agree nor disagree	Not agree nor disagree	Not agree nor disagree
569	1	1	1	1	1	1	1	0	1	1	1	0	1	0	0	1	1	1	1	0	1	0	1	0	0	1	2.62843	3.7459	1.98272	0.878638	2020-03-20	Male	25	UEPA	Belém	North	6th year	Complete suspension	No	No	Completely agree	Completely agree	Completely agree	Completely agree	Completely agree	Completely agree	Completely agree	Completely agree	Completely disagree
570	0	1	1	0	1	0	0	0	1	1	1	1	0	1	1	0	0	1	1	1	1	1	1	0	0	0	-0.5127	1.43329	2.66648	0.14991	2020-03-20	Male	24	UEPA	Belém	North	2nd year	Complete suspension	No	No	Completely disagree	Agree	Completely agree	Disagree	Completely agree	Completely disagree	Completely disagree	Completely agree	Completely disagree
571	0	1	1	1	1	0	0	1	1	1	1	1	1	0	0	1	1	0	1	1	0	1	0	1	0	0	1.95554	2.19951	2.01621	1.04007	2020-03-20	Male	20	UEPA	Belém	North	1st year	Complete suspension	No	No	Disagree	Agree	Completely agree	Agree	Completely agree	Not agree nor disagree	Disagree	Not agree nor disagree	Agree
572	0	1	1	0	1	0	0	0	1	1	1	1	1	0	0	1	1	0	1	1	1	0	0	0	0	0	1.91973	1.20483	2.66588	-0.196659	2020-03-20	Female	19	UEPA	Belém	North	1st year	Complete suspension	No	No	Not agree nor disagree	Completely agree	Completely agree	Completely disagree	Completely agree	Completely disagree	Completely disagree	Agree	Completely disagree
573	1	1	1	1	1	0	0	0	1	1	1	1	0	0	1	0	0	0	1	0	0	0	0	1	0	0	-0.400888	1.87333	2.04953	-0.153489	2020-03-21	Female	19	UEPA	Belém	North	1st year	Complete suspension	No	No	Agree	Completely agree	Completely agree	Agree	Agree	Disagree	Disagree	Agree	Disagree
574	0	1	1	0	1	0	0	0	1	0	1	1	0	0	1	0	1	0	0	0	0	0	0	0	0	0	0.211897	1.15207	1.02173	-0.232601	2020-03-21	Female	19	UEPA	Belém	North	2nd year	Complete suspension	No	No	Not agree nor disagree	Agree	Completely agree	Disagree	Agree	Disagree	Not agree nor disagree	Disagree	Completely disagree
575	1	0	1	1	1	1	0	0	1	1	1	0	1	1	0	1	0	1	1	0	1	0	0	0	0	0	1.23304	2.13984	2.42469	-0.0222359	2020-03-21	Female	24	UEPA	Belém	North	6th year	Complete suspension	No	No	Agree	Not agree nor disagree	Completely agree	Agree	Agree	Agree	Disagree	Disagree	Completely disagree
576	1	1	1	1	1	0	1	1	1	1	1	1	1	0	0	1	0	1	1	0	1	1	1	1	0	0	2.09136	3.11446	2.42036	0.873405	2020-03-21	Male	21	UEPA	Belém	North	3rd year	Complete suspension	No	No	Agree	Agree	Completely agree	Agree	Agree	Not agree nor disagree	Agree	Agree	Not agree nor disagree
577	0	1	1	0	1	0	0	0	0	0	1	0	0	1	1	1	1	0	0	0	0	0	0	1	0	0	0.0463991	1.2133	0.367879	0.219073	2020-03-21	Female	20	UEPA	Belém	North	1st year	Complete suspension	No	No	Not agree nor disagree	Agree	Completely agree	Disagree	Completely agree	Disagree	Disagree	Agree	Not agree nor disagree
578	1	1	1	0	1	0	1	1	1	1	1	1	1	0	0	1	1	1	0	1	0	0	1	1	0	0	2.77124	2.78693	1.45868	1.14403	2020-03-22	Female	21	UEPA	Belém	North	4th year	Complete suspension	No	No	Agree	Agree	Completely agree	Not agree nor disagree	Agree	Disagree	Agree	Not agree nor disagree	Completely disagree
579	0	1	1	0	1	1	0	0	0	1	1	0	1	1	1	0	1	0	0	1	1	0	0	1	0	1	0.37729	2.30409	1.21199	0.906545	2020-03-20	Male	29	UFPA	Belém	North	6th year	Complete suspension	No	No	Disagree	Agree	Agree	Disagree	Agree	Agree	Disagree	Not agree nor disagree	Completely disagree
580	0	1	1	1	1	0	0	0	0	1	1	1	0	1	1	0	0	0	1	0	1	0	0	1	0	0	-1.08737	1.40506	2.23293	-0.43287	2020-03-20	Female	21	UFPA	Belém	North	6th year	Complete suspension	No	No	Not agree nor disagree	Agree	Agree	Agree	Agree	Not agree nor disagree	Disagree	Disagree	Disagree
581	1	1	1	0	1	0	1	0	0	0	1	1	1	0	0	0	1	1	0	0	0	0	1	1	0	0	2.24651	2.54916	0.500916	0.252324	2020-03-20	Male	19	UFPA	Belém	North	2nd year	Complete suspension	No	No	Completely agree	Agree	Completely agree	Disagree	Completely agree	Disagree	Agree	Completely disagree	Completely disagree
582	1	1	1	1	1	1	1	0	0	0	1	1	0	0	0	1	0	0	0	1	1	0	1	1	0	0	0.93821	3.65989	0.829959	0.554208	2020-03-20	Female	25	UFPA	Belém	North	6th year	Complete suspension	No	No	Agree	Agree	Completely agree	Agree	Agree	Agree	Agree	Not agree nor disagree	Completely disagree
583	0	0	1	0	1	0	0	0	1	0	1	0	1	0	1	0	1	0	0	0	0	0	0	0	0	0	0.85131	0.678247	0.725225	0.109119	2020-03-20	Female	21	UFPA	Belém	North	1st year	Complete suspension	No	No	Disagree	Not agree nor disagree	Agree	Completely disagree	Agree	Completely disagree	Completely disagree	Not agree nor disagree	Completely disagree
584	0	1	1	0	1	0	0	0	0	0	1	0	1	0	1	0	0	1	0	1	0	1	1	1	0	0	0.960857	1.69316	0.226605	0.963639	2020-03-20	Female	19	UFPA	Belém	North	1st year	Complete suspension	No	No	Disagree	Agree	Agree	Not agree nor disagree	Agree	Completely disagree	Disagree	Agree	Completely disagree
585	1	1	1	1	1	1	1	1	0	0	1	0	0	0	1	0	0	1	0	1	0	1	1	1	0	1	0.323964	4.42784	-0.243194	2.38691	2020-03-20	Male	21	UFPA	Belém	North	5th year	Complete suspension	No	No	Completely agree	Completely agree	Completely agree	Completely agree	Completely agree	Completely agree	Completely agree	Completely agree	Completely disagree
586	0	1	1	0	1	0	0	0	0	1	1	1	0	1	1	0	0	0	1	1	0	1	1	1	0	1	-1.17373	1.74138	1.34254	0.945617	2020-03-20	Female	24	UFPA	Belém	North	3rd year	Complete suspension	No	No	Not agree nor disagree	Agree	Agree	Not agree nor disagree	Completely agree	Not agree nor disagree	Not agree nor disagree	Agree	Disagree
587	1	1	1	0	1	0	0	0	1	1	1	1	1	0	0	1	1	1	0	1	1	0	1	0	0	0	2.77816	1.93416	2.13408	0.0763221	2020-03-20	Female	28	UFPA	Belém	North	3rd year	Complete suspension	No	No	Agree	Agree	Agree	Disagree	Agree	Completely disagree	Completely disagree	Completely disagree	Completely disagree
588	1	0	1	0	1	0	0	0	1	1	1	1	0	1	1	0	0	0	1	0	1	0	0	0	0	0	-1.16495	0.840018	2.65654	-0.587951	2020-03-20	Female	20	UFPA	Belém	North	2nd year	Complete suspension	No	No	Agree	Not agree nor disagree	Agree	Disagree	Agree	Disagree	Disagree	Disagree	Completely disagree
589	0	1	1	0	1	0	0	0	1	1	1	1	0	1	1	0	0	0	0	1	0	0	0	1	0	1	-1.04182	1.44161	1.4594	0.571067	2020-03-20	Female	19	UFPA	Belém	North	3rd year	Complete suspension	No	No	Not agree nor disagree	Agree	Completely agree	Not agree nor disagree	Agree	Disagree	Disagree	Not agree nor disagree	Disagree
590	1	1	1	1	1	1	1	1	1	1	1	0	0	1	1	0	0	0	0	1	0	0	0	1	0	1	-0.939074	3.87726	0.946913	1.8429	2020-03-20	Male	22	UFPA	Belém	North	5th year	Complete suspension	No	No	Agree	Agree	Agree	Agree	Completely agree	Agree	Agree	Completely agree	Not agree nor disagree
591	1	1	1	0	1	0	0	0	0	1	1	1	0	1	1	0	1	0	0	0	0	0	0	0	0	0	-0.376323	1.60767	1.22827	-0.389722	2020-03-20	Female	19	UFPA	Belém	North	1st year	Suspension except internship	No	No	Agree	Agree	Completely agree	Not agree nor disagree	Agree	Disagree	Disagree	Agree	Disagree
592	0	1	1	0	1	0	0	1	1	0	1	1	0	0	1	1	1	0	0	0	0	1	1	1	0	1	0.751482	1.99282	0.548154	1.53492	2020-03-20	Female	21	UFPA	Belém	North	2nd year	Complete suspension	No	No	Disagree	Agree	Agree	Disagree	Agree	Disagree	Disagree	Not agree nor disagree	Not agree nor disagree
593	0	0	0	0	0	0	0	0	1	1	0	0	1	0	1	0	1	1	1	0	1	0	0	0	0	0	1.36874	0.0595882	2.27344	-0.102193	2020-03-20	Female	21	UFPA	BELÉM	North	5th year	Complete suspension	No	No	Completely disagree	Completely disagree	Disagree	Completely disagree	Disagree	Completely disagree	Completely disagree	Not agree nor disagree	Completely disagree
594	0	0	1	0	1	0	0	1	0	1	1	1	1	0	1	0	1	1	0	0	0	1	0	1	0	0	1.55382	1.24287	1.08399	0.651876	2020-03-20	Female	20	UFPA	Belém	North	1st year	Complete suspension	No	No	Disagree	Disagree	Completely agree	Not agree nor disagree	Agree	Completely disagree	Completely disagree	Not agree nor disagree	Completely disagree
595	1	1	1	0	1	0	0	1	1	1	1	0	0	1	1	0	0	0	0	0	0	0	1	1	0	0	-0.98709	1.62208	1.09278	0.904197	2020-03-20	Male	21	UFPA	Belém	North	1st year	Suspension except internship	No	No	Agree	Agree	Completely agree	Disagree	Completely agree	Completely disagree	Completely disagree	Completely agree	Completely disagree
596	0	1	1	0	1	0	0	0	0	0	1	1	0	1	1	0	0	0	0	0	0	0	0	0	0	0	-1.12972	1.04556	0.652766	-0.34416	2020-03-21	Female	21	UFPA	Belém	North	2nd year	Complete suspension	No	No	Not agree nor disagree	Agree	Completely agree	Disagree	Completely agree	Disagree	Disagree	Not agree nor disagree	Disagree
597	0	0	1	0	0	0	0	0	0	1	1	0	0	0	1	0	1	0	0	0	0	1	1	1	0	0	0.29171	0.696362	0.656885	0.42424	2020-03-21	Female	19	UFPA	Belém	North	1st year	Complete suspension	No	No	Not agree nor disagree	Disagree	Agree	Completely disagree	Disagree	Completely disagree	Disagree	Agree	Completely disagree
598	1	1	1	1	1	1	1	0	0	0	0	1	1	0	0	1	1	1	0	0	0	1	0	1	0	1	2.78824	4.24276	0.116241	1.25518	2020-03-21	Male	41	UFPA	Belém	North	4th year	Complete suspension	No	No	Completely agree	Completely agree	Completely agree	Agree	Completely agree	Completely agree	Completely agree	Not agree nor disagree	Completely disagree
599	0	1	1	0	1	0	0	1	1	1	1	1	0	0	1	0	0	0	1	1	0	0	1	1	0	0	-0.516568	1.28503	1.82442	0.889385	2020-03-21	Female	19	UFPA	Belém	North	1st year	Complete suspension	No	No	Disagree	Agree	Agree	Disagree	Agree	Completely disagree	Completely disagree	Not agree nor disagree	Completely disagree
600	1	1	1	1	1	0	0	0	1	1	1	0	1	0	0	0	1	1	1	1	1	0	0	1	0	0	2.14522	2.26442	2.43102	0.327003	2020-03-21	Female	25	UFPA	Belém	North	4th year	Complete suspension	No	No	Agree	Completely agree	Completely agree	Agree	Agree	Not agree nor disagree	Completely disagree	Completely disagree	Completely disagree
601	1	1	1	1	1	0	1	0	0	1	1	1	0	1	1	1	1	1	0	0	0	0	0	1	1	0	0.910999	2.91946	1.51417	-0.155021	2020-03-21	Male	22	UFPA	Belém	North	5th year	Complete suspension	No	No	Agree	Agree	Agree	Agree	Agree	Completely disagree	Agree	Completely disagree	Completely disagree
602	1	1	1	1	1	1	1	1	1	1	1	0	1	0	0	1	1	1	0	0	0	1	1	1	0	1	2.79953	4.31618	0.807112	2.07662	2020-03-21	Male	27	UFPA	Belém	North	5th year	Complete suspension	No	No	Completely agree	Completely agree	Completely agree	Agree	Completely agree	Completely agree	Completely agree	Completely agree	Completely disagree
603	1	1	1	1	0	0	1	0	0	0	1	0	0	0	1	0	0	0	0	1	0	1	0	1	0	0	-0.221735	2.84435	0.263474	0.820145	2020-03-21	Male	22	UFPA	Belém	North	3rd year	Complete suspension	No	No	Completely agree	Completely agree	Completely agree	Agree	Not agree nor disagree	Completely disagree	Agree	Completely agree	Completely disagree
604	1	1	1	0	1	0	0	0	0	1	1	1	0	1	1	0	0	1	0	0	1	1	0	1	0	0	-0.263578	1.83307	1.78194	-0.201319	2020-03-21	Male	20	UFPA	Belém	North	4th year	Suspension except internship	No	No	Agree	Agree	Agree	Disagree	Agree	Disagree	Disagree	Agree	Completely disagree
605	0	1	1	0	1	0	0	0	1	1	0	0	0	0	0	0	0	0	0	0	0	0	0	0	0	0	0.122481	0.833148	0.938139	0.0543305	2020-03-21	Female	29	UFPA	Belém	North	6th year	Complete suspension	No	No	Not agree nor disagree	Agree	Agree	Not agree nor disagree	Agree	Not agree nor disagree	Not agree nor disagree	Not agree nor disagree	Completely disagree
606	1	1	1	1	1	0	0	0	1	1	1	1	1	1	0	1	1	1	1	0	1	0	0	0	0	0	1.93461	2.10478	2.88479	-0.432919	2020-03-21	Female	26	UFPA	Belém	North	6th year	Complete suspension	No	No	Completely agree	Completely agree	Completely agree	Completely agree	Agree	Not agree nor disagree	Not agree nor disagree	Disagree	Disagree
607	1	1	1	1	1	1	1	0	1	1	1	1	0	1	0	1	0	1	1	1	1	0	1	1	1	0	0.788159	3.56409	2.76157	0.287361	2020-03-21	Female	23	UFPA	Belém	North	6th year	Complete suspension	No	No	Agree	Agree	Agree	Agree	Agree	Agree	Agree	Completely disagree	Completely disagree
608	1	1	1	1	1	1	1	0	1	1	1	1	1	0	1	0	1	1	1	1	1	0	0	0	0	1	1.59626	3.90505	2.48378	0.697629	2020-03-21	Female	22	UFPA	Belém	North	6th year	Complete suspension	No	No	Completely agree	Completely agree	Completely agree	Completely agree	Completely agree	Completely agree	Completely agree	Completely agree	Completely disagree
609	0	1	1	0	1	0	1	0	1	1	0	1	1	0	1	0	0	1	1	1	1	1	0	1	0	0	0.966742	2.05042	2.44721	0.514253	2020-03-21	Male	22	UFPA	Belém	North	1st year	Complete suspension	No	No	Not agree nor disagree	Completely agree	Completely agree	Not agree nor disagree	Completely agree	Not agree nor disagree	Completely agree	Not agree nor disagree	Not agree nor disagree
610	1	1	1	1	1	1	1	1	0	1	1	1	0	0	0	1	1	0	0	1	0	1	1	1	0	0	1.55547	4.1793	0.749749	1.48168	2020-03-21	Male	25	UFPA	Belém	North	6th year	Complete suspension	No	Yes	Completely agree	Completely agree	Completely agree	Completely agree	Completely agree	Completely agree	Completely agree	Completely disagree	Completely disagree
611	0	1	1	0	1	0	0	0	1	1	1	0	1	0	0	1	1	1	1	1	1	0	0	0	0	0	2.47127	1.24812	2.44709	0.110769	2020-03-21	Female	28	UFPA	Belém	North	5th year	Complete suspension	No	No	Disagree	Agree	Agree	Disagree	Agree	Disagree	Disagree	Not agree nor disagree	Disagree
612	1	1	1	0	1	0	0	0	1	0	1	0	1	0	0	1	1	1	0	0	0	0	0	1	0	0	2.6593	1.7768	0.828485	0.321043	2020-03-21	Female	22	UFPA	Belém	North	3rd year	Complete suspension	No	No	Agree	Agree	Completely agree	Not agree nor disagree	Agree	Disagree	Disagree	Not agree nor disagree	Disagree
613	1	1	1	1	1	1	0	0	1	1	1	1	0	1	1	0	0	0	0	1	1	0	0	0	0	0	-0.849037	2.78263	2.16281	-0.0259819	2020-03-21	Female	25	UFPA	Belém	North	6th year	Complete suspension	No	No	Completely agree	Agree	Completely agree	Agree	Agree	Agree	Not agree nor disagree	Disagree	Completely disagree
614	1	1	1	1	1	1	1	1	1	1	1	1	1	0	1	0	1	0	0	1	0	0	0	0	0	0	1.1247	3.78248	1.46688	0.984356	2020-03-21	Male	25	UFPA	Belém	North	6th year	Complete suspension	No	No	Completely agree	Completely agree	Completely agree	Completely agree	Completely agree	Completely agree	Completely agree	Agree	Completely disagree
615	1	1	1	0	1	0	0	0	0	1	0	0	1	0	1	0	1	1	1	0	1	1	0	0	0	0	1.5066	1.82265	1.70871	0.24189	2020-03-21	Female	32	UFPA	Belém	North	6th year	Complete suspension	No	No	Agree	Agree	Agree	Disagree	Agree	Disagree	Completely disagree	Not agree nor disagree	Disagree
616	1	1	1	1	1	1	1	1	1	1	1	1	0	1	1	0	0	1	0	1	0	1	1	1	0	1	-0.248212	4.3537	1.21389	1.9922	2020-03-22	Male	22	UFPA	BELÉM	North	5th year	Complete suspension	No	No	Completely agree	Completely agree	Completely agree	Agree	Completely agree	Completely agree	Completely agree	Completely agree	Agree
617	0	1	1	1	0	0	0	1	1	1	1	0	0	0	0	1	1	1	1	1	1	0	1	0	0	0	1.78509	1.64866	2.25625	0.858578	2020-03-22	Female	27	UFPA	Belém	North	2nd year	Complete suspension	No	No	Not agree nor disagree	Agree	Agree	Agree	Not agree nor disagree	Completely disagree	Completely disagree	Not agree nor disagree	Completely disagree
618	1	1	1	1	1	1	1	1	0	1	1	0	1	0	1	0	1	1	0	1	0	0	0	0	0	1	1.6059	4.15885	0.564812	1.74633	2020-03-23	Female	27	UFPA	Belém	North	5th year	Complete suspension	No	No	Completely agree	Completely agree	Completely agree	Completely agree	Completely agree	Completely agree	Completely agree	Completely agree	Completely disagree
619	0	1	1	0	0	0	0	1	1	1	1	1	1	1	1	0	0	0	1	0	1	0	0	1	0	0	-0.420304	0.759132	2.71523	0.144749	2020-03-20	Female	21	UFPA	Belém	North	2nd year	Complete suspension	No	No	Not agree nor disagree	Agree	Agree	Disagree	Not agree nor disagree	Disagree	Disagree	Not agree nor disagree	Disagree
620	0	1	1	0	1	1	1	0	0	1	1	1	0	1	1	0	1	0	0	1	0	1	1	1	0	0	-0.221968	3.02266	0.978478	0.781293	2020-03-20	Female	23	UNIFAMAZ	Belém	North	1st year	Complete suspension	No	No	Not agree nor disagree	Agree	Completely agree	Not agree nor disagree	Completely agree	Agree	Agree	Agree	Agree
621	1	0	1	0	1	1	0	0	1	0	1	1	1	0	1	0	0	0	1	1	0	0	0	1	0	0	0.22365	1.91246	1.46394	0.439369	2020-03-20	Female	23	UNIFAMAZ	Belém	North	2nd year	Complete suspension	No	No	Agree	Not agree nor disagree	Completely agree	Completely disagree	Completely agree	Agree	Not agree nor disagree	Not agree nor disagree	Completely disagree
622	1	1	1	0	1	0	0	0	1	1	1	1	0	0	0	1	0	1	1	0	0	0	1	1	0	0	1.21338	1.53678	1.98216	-0.0020296	2020-03-20	Female	24	UNIFAMAZ	Belém	North	4th year	Complete suspension	No	No	Agree	Completely agree	Completely agree	Disagree	Completely agree	Not agree nor disagree	Not agree nor disagree	Not agree nor disagree	Disagree
623	1	1	1	1	1	1	1	0	0	1	0	0	0	0	0	0	1	1	0	1	0	0	0	1	0	1	1.53954	3.97375	0.315969	1.41861	2020-03-20	Male	37	UNIFAMAZ	Belém	North	2nd year	Complete suspension	No	No	Completely agree	Completely agree	Completely agree	Agree	Completely agree	Completely agree	Completely agree	Completely agree	Completely disagree
624	0	0	1	0	1	1	0	1	0	1	1	1	1	0	1	0	0	1	1	0	0	0	1	0	0	1	0.634507	1.7515	1.18034	1.07208	2020-03-20	Male	19	UNIFAMAZ	Belém	North	1st year	Complete suspension	No	No	Disagree	Disagree	Agree	Disagree	Agree	Completely agree	Not agree nor disagree	Completely agree	Agree
625	1	1	1	1	1	0	1	1	0	1	1	1	0	1	1	0	1	0	1	1	1	1	1	1	0	0	-0.303152	3.36344	1.99694	1.11826	2020-03-20	Male	21	UNIFAMAZ	Belém	North	4th year	Complete suspension	No	No	Agree	Completely agree	Completely agree	Agree	Completely agree	Disagree	Completely agree	Agree	Completely disagree
626	1	1	1	1	1	1	1	1	0	0	1	1	1	0	1	0	1	1	0	1	0	0	0	1	0	1	1.66189	4.32871	0.32583	1.74542	2020-03-20	Male	18	UNIFAMAZ	Belém	North	1st year	Complete suspension	No	No	Agree	Agree	Agree	Agree	Agree	Agree	Agree	Completely agree	Completely agree
627	0	0	1	0	1	1	1	0	0	0	1	0	0	0	1	0	1	1	0	0	0	1	1	1	0	1	0.851489	2.77899	-0.194787	1.41044	2020-03-20	Male	19	UNIFAMAZ	Belém	North	3rd year	Complete suspension	No	No	Not agree nor disagree	Disagree	Agree	Completely disagree	Agree	Agree	Agree	Not agree nor disagree	Completely disagree
628	0	0	1	0	1	0	0	1	0	0	1	0	0	1	1	0	0	0	0	1	0	0	1	1	0	1	-1.20825	1.27225	-0.141833	1.75419	2020-03-20	Female	25	UNIFAMAZ	Belém	North	2nd year	Complete suspension	No	No	Completely disagree	Completely disagree	Completely agree	Completely disagree	Completely agree	Not agree nor disagree	Completely disagree	Agree	Not agree nor disagree
629	0	1	1	0	1	0	0	0	1	1	0	1	1	0	1	0	1	0	0	0	0	0	0	0	0	0	0.985351	1.08084	1.39168	-0.0858977	2020-03-20	Female	20	UNIFAMAZ	Belém	North	4th year	Complete suspension	No	No	Not agree nor disagree	Agree	Agree	Disagree	Agree	Not agree nor disagree	Not agree nor disagree	Disagree	Disagree
630	0	1	1	0	1	0	0	0	0	1	1	1	0	1	1	0	0	1	1	0	1	0	0	1	0	0	-0.546248	0.989764	2.31516	-0.479345	2020-03-20	Female	18	UNIFAMAZ	Belém	North	1st year	Complete suspension	No	No	Not agree nor disagree	Agree	Agree	Disagree	Agree	Completely disagree	Disagree	Not agree nor disagree	Completely disagree
631	1	1	1	0	1	0	0	0	1	1	1	0	1	0	1	0	1	1	0	0	0	0	0	0	0	0	1.59464	1.64234	1.40922	0.0380234	2020-03-20	Female	28	UNIFAMAZ	Belém	North	2nd year	Suspension except internship	No	No	Agree	Agree	Completely agree	Disagree	Completely agree	Not agree nor disagree	Not agree nor disagree	Agree	Completely disagree
632	1	0	1	0	1	0	1	1	0	0	1	0	1	0	1	1	1	1	1	1	0	0	1	1	0	0	1.89426	2.32694	0.638943	1.55515	2020-03-20	Female	21	UNIFAMAZ	Belém	North	2nd year	Complete suspension	No	No	Agree	Not agree nor disagree	Completely agree	Disagree	Completely agree	Disagree	Agree	Agree	Not agree nor disagree
633	1	1	1	1	1	0	0	1	1	1	1	1	1	0	1	0	0	1	0	0	0	1	1	1	0	1	1.06794	2.86263	1.22646	1.47101	2020-03-21	Female	19	UNIFAMAZ	Belém	North	2nd year	Complete suspension	No	No	Agree	Agree	Agree	Agree	Agree	Not agree nor disagree	Not agree nor disagree	Not agree nor disagree	Not agree nor disagree
634	0	1	1	1	0	0	1	0	0	0	0	0	1	0	0	0	1	1	1	1	1	0	0	1	0	0	2.07425	2.22136	1.23392	0.626953	2020-03-21	Male	35	UNIFAMAZ	Belém	North	6th year	No suspension	No	No	Not agree nor disagree	Completely agree	Completely agree	Agree	Not agree nor disagree	Not agree nor disagree	Completely agree	Not agree nor disagree	Not agree nor disagree
635	1	0	1	1	1	0	0	0	1	1	1	0	0	0	1	0	0	1	0	1	0	1	1	1	0	0	0.355824	2.06239	1.16256	0.915743	2020-03-20	Female	18	UNIFAMAZ	Belém	North	2nd year	Complete suspension	No	No	Agree	Not agree nor disagree	Agree	Agree	Agree	Not agree nor disagree	Not agree nor disagree	Completely agree	Not agree nor disagree
636	1	1	1	0	1	1	0	1	1	0	0	0	1	0	0	1	0	0	0	1	0	0	0	0	0	1	1.31041	2.79456	0.107153	1.90187	2020-03-20	Female	24	UNIFAMAZ	Belém	North	1st year	Complete suspension	No	No	Agree	Agree	Completely agree	Not agree nor disagree	Completely agree	Agree	Not agree nor disagree	Completely agree	Agree
637	0	1	1	0	1	0	1	0	1	1	1	0	0	1	1	0	0	0	1	0	1	1	0	0	0	1	-1.17572	1.96311	2.08975	0.526851	2020-03-20	Female	20	UNIFAMAZ	Belém	North	3rd year	Complete suspension	No	No	Not agree nor disagree	Agree	Completely agree	Not agree nor disagree	Completely agree	Not agree nor disagree	Agree	Completely agree	Disagree
638	1	0	1	1	1	0	0	0	1	1	1	1	1	1	1	0	1	1	0	0	1	0	1	1	1	0	1.16557	1.83456	2.40831	-0.188053	2020-03-20	Female	23	UEPA	Belem	North	6th year	Complete suspension	No	No	Agree	Not agree nor disagree	Completely agree	Agree	Agree	Disagree	Disagree	Completely disagree	Completely disagree
639	1	1	1	0	1	1	1	0	1	1	1	1	0	0	0	0	0	1	1	0	0	0	1	0	0	1	0.677081	3.09984	1.64894	0.557598	2020-03-20	Female	19	UEPA	belem	North	2nd year	Complete suspension	No	No	Agree	Agree	Agree	Not agree nor disagree	Agree	Agree	Agree	Not agree nor disagree	Completely disagree
640	1	1	1	0	1	0	0	1	1	1	1	1	1	1	1	1	1	1	1	1	1	1	0	0	0	0	1.34617	2.22034	2.80342	0.720964	2020-03-21	Female	24	UEPA	BELEM	North	4th year	Complete suspension	No	No	Agree	Completely agree	Completely agree	Not agree nor disagree	Completely agree	Disagree	Not agree nor disagree	Disagree	Disagree
641	1	1	1	1	1	0	0	0	1	1	1	0	0	1	0	0	0	0	0	1	1	0	0	0	0	0	-0.370925	2.02606	1.87287	0.0452836	2020-03-20	Male	20	UNIFAMAZ	Belem	North	2nd year	Suspension except internship	No	No	Agree	Agree	Completely agree	Agree	Completely agree	Not agree nor disagree	Not agree nor disagree	Not agree nor disagree	Completely disagree
642	0	0	1	0	1	1	0	0	1	1	1	1	0	1	1	0	0	0	1	1	0	0	0	0	0	0	-1.25753	1.26511	2.08924	0.0343554	2020-03-20	Female	36	UNIFAMAZ	Belem	North	3rd year	Complete suspension	No	No	Not agree nor disagree	Not agree nor disagree	Agree	Disagree	Agree	Agree	Not agree nor disagree	Completely disagree	Completely disagree
643	1	1	1	1	1	1	1	1	0	0	1	1	1	0	0	1	1	1	0	1	0	1	1	1	0	1	2.7753	4.67886	0.148141	2.16984	2020-03-20	Female	21	CESUPA	Belém	North	6th year	Complete suspension	No	No	Agree	Completely agree	Completely agree	Completely agree	Completely agree	Completely agree	Completely agree	Completely agree	Not agree nor disagree
644	0	0	1	0	1	0	0	0	0	1	1	0	0	1	0	0	0	0	1	1	1	1	0	0	0	0	-0.69155	0.798741	1.82976	0.107527	2020-03-20	Female	22	CESUPA	Belém	North	3rd year	Complete suspension	No	No	Not agree nor disagree	Disagree	Agree	Not agree nor disagree	Agree	Disagree	Disagree	Agree	Completely disagree
645	0	0	1	0	1	1	0	0	1	1	1	0	1	0	1	0	1	1	0	0	0	0	0	0	0	1	1.46484	1.67752	1.08137	0.661383	2020-03-20	Female	19	CESUPA	Belém	North	2nd year	Complete suspension	No	No	Not agree nor disagree	Not agree nor disagree	Agree	Disagree	Agree	Agree	Not agree nor disagree	Agree	Disagree
646	1	0	1	0	1	0	0	0	1	1	1	0	1	0	1	0	1	1	0	1	0	1	0	0	0	0	1.58962	1.63978	1.37586	0.570654	2020-03-20	Female	24	CESUPA	Belém	North	4th year	Complete suspension	No	No	Agree	Not agree nor disagree	Completely agree	Disagree	Completely agree	Disagree	Completely disagree	Completely agree	Disagree
647	1	1	1	1	1	1	1	1	1	0	0	1	0	1	1	0	0	0	1	1	0	1	1	0	0	1	-1.11847	4.193	0.848795	2.13624	2020-03-20	Male	22	CESUPA	Belém	North	2nd year	Complete suspension	No	No	Agree	Agree	Completely agree	Completely agree	Completely agree	Completely agree	Agree	Completely agree	Completely agree
648	1	1	1	1	0	1	1	1	1	0	1	0	1	1	1	1	1	1	1	0	0	1	1	1	1	1	1.41898	4.05898	1.20439	1.99112	2020-03-20	Male	24	UEPA	Belém	North	4th year	Complete suspension	No	No	Agree	Agree	Agree	Completely agree	Not agree nor disagree	Agree	Agree	Completely agree	Completely agree
649	1	0	0	0	0	0	0	0	1	1	1	1	1	0	0	0	1	1	1	0	1	0	0	0	1	0	2.05716	0.633349	2.9774	-0.809493	2020-03-20	Female	21	UEPA	Belém	North	5th year	Complete suspension	No	No	Agree	Disagree	Not agree nor disagree	Disagree	Disagree	Disagree	Disagree	Completely disagree	Completely disagree
650	1	1	1	1	1	1	1	1	1	1	1	0	0	1	1	0	1	0	0	0	0	1	0	0	0	1	-0.322181	4.07046	0.933277	1.62416	2020-03-20	Female	22	UEPA	Belém	North	3rd year	Suspension except internship	No	No	Agree	Agree	Agree	Agree	Agree	Agree	Agree	Agree	Agree
651	1	1	1	0	1	0	1	1	1	1	1	0	1	0	0	0	0	0	0	1	0	0	0	0	0	1	0.861412	2.656	0.90801	1.45915	2020-03-20	Female	23	UEPA	Belém	North	5th year	Complete suspension	No	No	Agree	Agree	Agree	Not agree nor disagree	Agree	Not agree nor disagree	Agree	Not agree nor disagree	Disagree
652	1	1	1	1	1	1	1	1	0	0	1	0	0	0	0	0	0	0	0	1	0	1	1	0	0	1	0.218256	4.28698	-0.373525	2.14254	2020-03-20	Male	22	UEPA	Belém	North	5th year	Complete suspension	No	No	Completely agree	Completely agree	Completely agree	Completely agree	Completely agree	Completely agree	Completely agree	Completely agree	Disagree
653	1	1	1	0	0	0	0	0	0	1	1	0	1	0	0	1	1	1	1	1	0	1	1	0	0	0	2.52184	1.85928	1.38485	0.640833	2020-03-20	Female	20	UEPA	BELÉM	North	2nd year	Complete suspension	No	No	Agree	Agree	Agree	Not agree nor disagree	Disagree	Disagree	Disagree	Agree	Disagree
654	1	1	1	0	1	0	1	0	1	1	1	1	0	1	1	0	0	0	1	1	1	0	0	0	0	0	-1.06434	2.13025	2.68819	-0.150262	2020-03-20	Male	21	UEPA	Belém	North	5th year	Complete suspension	No	No	Agree	Completely agree	Completely agree	Disagree	Agree	Not agree nor disagree	Agree	Not agree nor disagree	Completely disagree
655	1	1	1	1	1	1	1	1	1	1	1	1	1	0	0	1	1	1	0	1	1	0	1	1	0	1	2.86964	4.25785	1.70966	1.69051	2020-03-20	Female	22	UEPA	Belém	North	5th year	Complete suspension	No	No	Completely agree	Completely agree	Completely agree	Agree	Agree	Agree	Completely agree	Not agree nor disagree	Completely disagree
656	1	1	1	1	1	1	0	1	0	1	1	1	1	0	1	1	1	1	0	1	0	0	0	0	0	0	2.14449	3.3024	1.16056	0.879867	2020-03-20	Female	27	UEPA	Belém	North	6th year	Complete suspension	No	No	Agree	Completely agree	Completely agree	Agree	Agree	Agree	Not agree nor disagree	Agree	Not agree nor disagree
657	1	1	1	1	1	0	0	0	1	1	1	1	0	0	1	0	0	0	1	0	1	0	0	0	0	0	-0.396317	1.80742	2.58729	-0.503464	2020-03-20	Female	21	UEPA	Belém	North	2nd year	Complete suspension	No	No	Agree	Agree	Completely agree	Agree	Completely agree	Disagree	Disagree	Disagree	Disagree
658	1	1	1	0	1	0	0	0	0	1	1	1	0	1	1	1	1	0	1	0	1	1	0	0	0	0	0.0510579	1.79356	2.25058	-0.308886	2020-03-20	Female	20	UEPA	Belém	North	1st year	Complete suspension	No	No	Agree	Agree	Agree	Not agree nor disagree	Agree	Not agree nor disagree	Not agree nor disagree	Not agree nor disagree	Not agree nor disagree
659	0	1	1	0	1	0	0	0	1	1	1	0	0	0	1	0	0	0	0	1	0	0	1	1	0	0	-0.325986	1.16804	1.10197	0.599565	2020-03-20	Female	23	UEPA	Belém	North	2nd year	Complete suspension	No	No	Not agree nor disagree	Agree	Agree	Not agree nor disagree	Agree	Disagree	Disagree	Agree	Completely disagree
660	1	1	1	0	0	0	0	1	1	1	1	1	1	0	1	1	1	1	1	1	1	0	1	0	0	0	2.01723	1.7271	2.65977	0.654325	2020-03-20	Female	19	UEPA	Belém	North	1st year	Complete suspension	No	No	Agree	Agree	Completely agree	Not agree nor disagree	Not agree nor disagree	Not agree nor disagree	Not agree nor disagree	Agree	Disagree
661	1	1	1	1	1	0	1	0	1	1	1	1	1	0	0	1	1	1	1	0	1	0	0	0	0	0	2.64909	2.73742	2.7267	-0.300363	2020-03-21	Female	24	UEPA	Belém	North	6th year	Complete suspension	No	No	Agree	Agree	Completely agree	Agree	Completely agree	Not agree nor disagree	Agree	Disagree	Completely disagree
662	0	1	1	0	1	0	0	0	0	1	1	1	1	0	0	1	1	1	0	0	0	0	0	1	1	0	2.70422	1.31358	1.41963	-0.347905	2020-03-21	Female	24	UEPA	Belém	North	6th year	Complete suspension	No	No	Disagree	Agree	Completely agree	Completely disagree	Agree	Disagree	Not agree nor disagree	Disagree	Completely disagree
663	0	0	0	0	0	0	0	0	1	0	0	0	1	0	0	1	1	1	0	0	0	0	1	0	0	0	2.50936	0.326112	0.549607	0.413148	2020-03-21	Male	20	UEPA	Belém	North	2nd year	Complete suspension	No	No	Completely disagree	Not agree nor disagree	Disagree	Completely disagree	Disagree	Completely disagree	Completely disagree	Not agree nor disagree	Completely disagree
664	0	0	1	0	1	0	0	0	0	0	1	1	0	0	1	1	0	0	0	0	0	1	1	1	0	0	0.123552	0.978378	0.342515	0.326236	2020-03-20	Male	23	UFPA	Belém	North	2nd year	Complete suspension	No	No	Not agree nor disagree	Not agree nor disagree	Completely agree	Disagree	Completely agree	Disagree	Disagree	Disagree	Completely disagree
665	0	1	1	1	0	0	0	0	1	1	1	0	0	1	1	0	0	0	0	0	1	1	1	1	0	0	-0.840225	1.44824	1.79558	0.296826	2020-03-20	Female	25	UFPA	Belém	North	5th year	Complete suspension	No	No	Not agree nor disagree	Agree	Completely agree	Agree	Not agree nor disagree	Not agree nor disagree	Not agree nor disagree	Not agree nor disagree	Completely disagree
666	0	1	1	0	0	0	0	0	1	1	1	1	0	0	1	0	0	0	1	0	1	0	0	0	0	0	-0.493977	0.525791	2.6493	-0.666339	2020-03-20	Male	28	UFPA	Belém	North	6th year	Complete suspension	No	No	Not agree nor disagree	Completely agree	Completely agree	Not agree nor disagree	Not agree nor disagree	Disagree	Not agree nor disagree	Completely disagree	Completely disagree
667	0	1	1	0	0	0	0	0	0	0	0	0	0	0	0	0	1	1	0	0	0	0	1	0	1	1	1.33294	1.2895	-0.0174252	0.662739	2020-03-20	Female	22	UFPA	Belém	North	3rd year	Complete suspension	No	No	Disagree	Agree	Agree	Completely disagree	Disagree	Completely disagree	Completely disagree	Not agree nor disagree	Completely disagree
668	0	1	1	0	1	0	1	1	1	1	1	1	0	1	1	0	0	0	0	1	0	0	0	1	0	0	-0.995631	1.93901	1.54055	0.786245	2020-03-20	Female	27	UFPA	Belém	North	2nd year	Complete suspension	No	No	Not agree nor disagree	Completely agree	Completely agree	Disagree	Agree	Disagree	Completely agree	Completely agree	Not agree nor disagree
669	0	0	0	0	1	0	0	1	1	1	0	0	1	0	1	1	0	0	0	1	1	0	1	1	0	0	0.859849	0.652811	1.35608	1.28843	2020-03-20	Male	23	UFPA	Belém	North	1st year	Complete suspension	No	No	Disagree	Disagree	Not agree nor disagree	Disagree	Agree	Disagree	Not agree nor disagree	Not agree nor disagree	Not agree nor disagree
670	1	0	1	0	1	0	0	0	1	1	1	1	1	0	1	0	0	1	0	0	1	0	0	0	0	0	0.999067	1.04769	2.18947	-0.490292	2020-03-20	Female	25	UFPA	Belém	North	2nd year	Complete suspension	No	No	Agree	Not agree nor disagree	Completely agree	Not agree nor disagree	Agree	Disagree	Disagree	Not agree nor disagree	Completely disagree
671	0	0	1	0	1	0	0	0	0	1	0	0	0	0	1	0	0	0	0	0	0	0	1	0	0	0	-0.466328	0.487929	0.351235	0.271705	2020-03-20	Female	23	UFPA	Belém	North	2nd year	Complete suspension	Yes	No	Not agree nor disagree	Not agree nor disagree	Agree	Disagree	Agree	Not agree nor disagree	Not agree nor disagree	Not agree nor disagree	Disagree
672	1	1	1	0	0	0	0	0	1	1	1	1	0	1	1	0	0	0	1	1	1	0	0	1	0	0	-1.03257	1.25032	2.78937	-0.16219	2020-03-21	Female	22	UFPA	Belém	North	4th year	Complete suspension	No	Yes	Agree	Agree	Agree	Disagree	Not agree nor disagree	Completely disagree	Completely disagree	Disagree	Completely disagree
673	0	0	1	0	1	0	0	0	1	1	1	0	0	0	1	0	0	0	1	0	0	0	0	1	0	1	-0.642812	0.654627	1.45322	0.548007	2020-03-21	Female	21	UFPA	Belém	North	2nd year	Complete suspension	No	No	Disagree	Disagree	Completely agree	Disagree	Completely agree	Disagree	Disagree	Agree	Not agree nor disagree
674	0	0	1	0	1	0	0	0	1	1	0	0	0	1	1	0	0	0	1	1	0	1	1	1	0	1	-1.23381	1.15781	1.21405	1.50136	2020-03-21	Female	21	UFPA	Belém	North	2nd year	Complete suspension	No	No	Disagree	Not agree nor disagree	Completely agree	Not agree nor disagree	Completely agree	Disagree	Disagree	Not agree nor disagree	Completely disagree
675	0	1	1	0	1	0	0	0	0	0	1	0	1	0	0	0	1	0	0	0	0	1	1	0	0	0	1.49661	1.51518	0.0959777	0.447455	2020-03-21	Male	23	UFPA	Belém	North	5th year	Complete suspension	No	No	Not agree nor disagree	Agree	Agree	Not agree nor disagree	Agree	Not agree nor disagree	Not agree nor disagree	Completely disagree	Completely disagree
676	1	1	1	1	1	1	1	1	0	0	1	1	1	1	1	0	1	1	0	1	1	0	0	1	0	1	1.05934	4.30693	0.973803	1.54905	2020-03-21	Female	27	UFPA	Belém	North	6th year	Complete suspension	No	No	Agree	Agree	Completely agree	Completely agree	Completely agree	Agree	Completely agree	Completely agree	Completely disagree
677	0	1	1	1	1	0	0	0	1	0	1	1	1	0	0	0	1	1	0	0	0	0	0	0	1	0	2.16478	1.79515	1.35145	-0.341183	2020-03-21	Male	27	UFPA	Belém	North	6th year	Complete suspension	No	No	Not agree nor disagree	Agree	Agree	Agree	Agree	Not agree nor disagree	Not agree nor disagree	Disagree	Disagree
678	0	0	0	0	1	0	0	0	0	1	0	0	0	0	0	0	0	0	0	0	0	0	0	0	0	0	0.0339451	0.204162	0.463159	-0.0517074	2020-03-22	Female	27	UFPA	Belém	North	5th year	No suspension	No	No	Not agree nor disagree	Not agree nor disagree	Not agree nor disagree	Disagree	Agree	Not agree nor disagree	Not agree nor disagree	Not agree nor disagree	Disagree
679	0	0	0	0	1	0	0	0	0	1	0	0	0	0	0	0	0	0	0	0	0	0	0	0	0	0	0.0339451	0.204162	0.463159	-0.0517074	2020-03-22	Female	27	UFPA	Belém	North	5th year	No suspension	No	No	Not agree nor disagree	Not agree nor disagree	Not agree nor disagree	Disagree	Agree	Not agree nor disagree	Not agree nor disagree	Not agree nor disagree	Disagree
680	0	1	1	1	1	0	1	0	1	1	0	1	0	1	1	1	0	0	0	1	0	1	1	1	0	0	-0.333213	2.62497	1.29398	0.941622	2020-03-20	Female	18	UFPA	Belém	North	2nd year	Complete suspension	No	No	Not agree nor disagree	Agree	Completely agree	Completely agree	Completely agree	Disagree	Completely agree	Not agree nor disagree	Completely disagree
681	1	1	1	0	1	1	1	1	0	0	0	1	1	0	1	0	1	1	1	1	0	1	1	1	0	1	1.51117	4.05057	0.416541	2.33121	2020-03-20	Female	20	UFPA	Belém	North	2nd year	Suspension except internship	No	No	Agree	Completely agree	Completely agree	Not agree nor disagree	Completely agree	Agree	Completely agree	Agree	Not agree nor disagree
682	1	1	1	0	1	0	1	1	1	1	0	1	1	1	1	1	0	1	1	1	1	1	0	1	0	0	0.810039	2.71584	2.48988	1.18189	2020-03-21	Female	22	UFPA	Belém	North	2nd year	Complete suspension	No	No	Agree	Completely agree	Completely agree	Not agree nor disagree	Completely agree	Not agree nor disagree	Agree	Agree	Not agree nor disagree
683	1	1	1	0	1	1	0	1	1	0	0	0	0	0	1	0	0	1	0	0	0	0	0	0	0	1	0.121214	2.64492	0.140141	1.55733	2020-03-21	Male	20	UFPA	Belém	North	3rd year	Complete suspension	No	No	Completely agree	Completely agree	Completely agree	Not agree nor disagree	Agree	Completely agree	Not agree nor disagree	Completely agree	Not agree nor disagree
684	1	1	1	1	1	1	1	1	0	1	1	1	0	1	1	0	0	0	0	1	0	1	0	1	0	1	-0.886038	4.23989	0.776069	1.72275	2020-03-21	Female	37	UFPA	Belém	North	5th year	Complete suspension	No	No	Completely agree	Completely agree	Completely agree	Agree	Completely agree	Completely agree	Completely agree	Agree	Disagree
685	1	0	1	1	1	0	0	0	1	1	0	0	0	1	1	0	0	0	0	0	0	0	1	1	0	0	-0.944533	1.48474	0.946705	0.563606	2020-03-20	Female	19	UNIFAMAZ	Belém	North	3rd year	Complete suspension	No	No	Agree	Not agree nor disagree	Completely agree	Agree	Completely agree	Not agree nor disagree	Not agree nor disagree	Completely agree	Not agree nor disagree
686	0	0	1	0	1	0	0	0	0	1	0	0	1	0	1	0	1	1	0	1	0	0	0	0	0	1	1.42127	1.18325	0.484332	0.982223	2020-03-20	Male	27	UNIFAMAZ	BELÉM	North	3rd year	Complete suspension	No	No	Not agree nor disagree	Not agree nor disagree	Completely agree	Disagree	Completely agree	Disagree	Disagree	Completely agree	Completely disagree
687	1	1	1	0	1	1	1	1	0	0	1	1	1	1	1	0	1	1	0	1	0	1	1	1	0	1	1.01512	4.1635	0.272468	2.10944	2020-03-20	Female	20	UNIFAMAZ	Belém	North	1st year	Complete suspension	No	No	Completely agree	Completely agree	Completely agree	Not agree nor disagree	Completely agree	Completely agree	Completely agree	Completely agree	Completely agree
688	0	0	1	0	1	0	0	1	1	1	0	1	1	0	1	1	1	1	0	1	0	0	1	0	0	0	2.00922	1.13658	1.27735	1.09414	2020-03-20	Female	20	UNIFAMAZ	Belém	North	1st year	Complete suspension	No	No	Completely disagree	Not agree nor disagree	Agree	Completely disagree	Agree	Completely disagree	Completely disagree	Agree	Disagree
689	0	0	1	0	1	0	0	0	1	1	1	1	1	0	0	1	1	1	1	0	0	0	0	1	1	1	2.4455	1.01338	2.13554	0.176722	2020-03-20	Female	21	UNIFAMAZ	Belém	North	1st year	Complete suspension	No	No	Completely disagree	Completely disagree	Agree	Disagree	Agree	Completely disagree	Completely disagree	Completely disagree	Completely disagree
690	1	1	1	1	1	1	1	0	0	1	1	1	0	1	1	0	0	0	0	1	0	0	0	0	0	0	-0.897713	3.48676	1.14219	0.215316	2020-03-20	Male	21	UNIFAMAZ	Belém	North	2nd year	Complete suspension	No	No	Completely agree	Agree	Completely agree	Agree	Agree	Agree	Agree	Not agree nor disagree	Not agree nor disagree
691	1	1	1	0	1	0	0	0	1	1	1	0	0	1	1	0	0	0	0	0	0	1	0	0	0	0	-0.996695	1.63468	1.31351	0.139653	2020-03-20	Female	21	UNIFAMAZ	belém	North	1st year	Complete suspension	No	No	Agree	Agree	Completely agree	Completely disagree	Agree	Disagree	Not agree nor disagree	Completely disagree	Completely disagree
692	1	1	1	0	1	1	0	1	0	0	1	1	1	0	1	1	1	1	0	1	0	1	1	1	1	1	2.19341	3.56269	0.390821	1.90094	2020-03-20	Female	18	UNIFAMAZ	Belém	North	2nd year	Complete suspension	No	No	Agree	Agree	Completely agree	Not agree nor disagree	Completely agree	Agree	Disagree	Completely agree	Completely disagree
693	0	0	1	0	1	0	0	0	1	1	1	1	0	1	1	0	1	1	0	0	0	0	0	0	0	0	0.117776	0.700592	1.76052	-0.377294	2020-03-20	Female	36	UNIFAMAZ	BELÉM	North	3rd year	Complete suspension	No	No	Not agree nor disagree	Not agree nor disagree	Completely agree	Not agree nor disagree	Completely agree	Not agree nor disagree	Not agree nor disagree	Not agree nor disagree	Not agree nor disagree
694	0	0	1	0	0	0	0	0	0	0	1	1	0	0	1	1	1	1	0	0	1	0	0	0	0	0	1.30138	0.533269	1.25307	-0.482891	2020-03-20	Female	21	UNIFAMAZ	Belém	North	2nd year	Complete suspension	No	No	Disagree	Disagree	Agree	Disagree	Not agree nor disagree	Disagree	Disagree	Not agree nor disagree	Not agree nor disagree
695	1	0	1	1	1	0	0	0	1	1	0	0	0	1	1	0	0	0	0	0	0	0	1	1	0	0	-0.944533	1.48474	0.946705	0.563606	2020-03-20	Female	19	UNIFAMAZ	Belém	North	3rd year	Complete suspension	No	No	Agree	Not agree nor disagree	Completely agree	Agree	Completely agree	Not agree nor disagree	Not agree nor disagree	Completely agree	Not agree nor disagree
696	0	1	1	1	1	1	0	0	0	0	1	0	1	0	1	1	0	0	0	1	0	1	1	1	0	0	0.950287	2.82963	0.0925608	1.22277	2020-03-20	Male	28	UNIFAMAZ	BELÉM	North	5th year	Complete suspension	No	No	Not agree nor disagree	Agree	Completely agree	Agree	Completely agree	Agree	Not agree nor disagree	Agree	Completely disagree
697	1	1	1	0	0	1	0	1	0	0	1	1	1	1	1	1	0	0	1	1	1	1	0	1	1	1	0.156153	2.86319	1.62405	1.35026	2020-03-20	Female	26	UNIFAMAZ	Belém	North	6th year	Complete suspension	No	No	Agree	Completely agree	Completely agree	Disagree	Disagree	Agree	Disagree	Completely agree	Completely disagree
698	1	1	1	0	1	1	1	0	0	1	1	1	1	1	1	1	1	1	1	1	1	1	1	1	1	1	1.54138	3.86246	2.16138	1.07149	2020-03-20	Male	20	UNIFAMAZ	Belém	North	1st year	Complete suspension	No	No	Completely agree	Completely agree	Completely agree	Disagree	Agree	Agree	Agree	Completely agree	Completely disagree
699	1	0	1	0	1	0	0	0	0	1	1	0	1	1	1	0	1	0	1	0	0	0	0	0	0	0	0.0828091	1.05206	1.43702	-0.0645479	2020-03-20	Male	24	UNIFAMAZ	Belém	North	2nd year	Complete suspension	No	No	Agree	Disagree	Completely agree	Completely disagree	Completely agree	Not agree nor disagree	Not agree nor disagree	Completely agree	Completely disagree
700	1	1	1	0	1	1	0	1	1	0	1	0	1	0	0	1	1	1	0	1	0	0	0	1	0	1	2.60484	3.10781	0.461004	1.90933	2020-03-20	Female	19	UNIFAMAZ	Belém	North	2nd year	Suspension except internship	No	No	Completely agree	Agree	Completely agree	Not agree nor disagree	Completely agree	Agree	Not agree nor disagree	Agree	Not agree nor disagree
701	1	0	1	0	1	1	0	0	0	0	1	0	0	0	0	0	0	0	0	1	1	1	1	1	0	0	0.306698	2.25647	0.43549	0.854417	2020-03-20	Male	23	UNIFAMAZ	Belém	North	3rd year	Complete suspension	No	No	Agree	Not agree nor disagree	Completely agree	Not agree nor disagree	Completely agree	Agree	Not agree nor disagree	Completely agree	Not agree nor disagree
702	0	0	1	0	1	0	0	0	1	1	1	0	1	0	0	1	1	1	0	1	1	1	1	1	0	0	2.73487	1.24468	1.73442	0.730441	2020-03-20	Female	26	UNIFAMAZ	Belém	North	3rd year	Suspension except internship	No	No	Disagree	Disagree	Completely agree	Disagree	Agree	Disagree	Completely disagree	Agree	Completely disagree
703	1	1	1	0	1	0	1	1	0	0	0	0	1	0	0	0	0	0	1	1	0	1	1	0	0	1	0.690479	3.00885	0.00897243	2.17651	2020-03-20	Female	18	UNIFAMAZ	Belém	North	2nd year	Complete suspension	No	No	Completely agree	Agree	Completely agree	Not agree nor disagree	Completely agree	Not agree nor disagree	Completely agree	Completely agree	Agree
704	1	1	1	0	1	1	1	1	0	1	1	0	0	1	1	0	0	0	0	1	0	1	1	1	0	1	-0.935692	3.75262	0.304123	2.17871	2020-03-20	Male	19	UNIFAMAZ	Belém	North	1st year	Complete suspension	No	No	Completely agree	Completely agree	Completely agree	Disagree	Completely agree	Completely agree	Completely agree	Completely agree	Completely agree
705	0	1	1	0	1	0	0	0	1	1	1	1	0	1	1	1	0	0	1	1	0	0	0	1	0	0	-0.675563	1.09145	2.20556	0.0994281	2020-03-20	Female	21	UNIFAMAZ	Belém	North	2nd year	Complete suspension	No	No	Not agree nor disagree	Agree	Completely agree	Not agree nor disagree	Completely agree	Not agree nor disagree	Not agree nor disagree	Agree	Not agree nor disagree
706	1	0	1	0	1	1	0	0	0	0	1	0	0	0	0	0	0	0	0	1	1	1	1	1	0	0	0.306698	2.25647	0.43549	0.854417	2020-03-20	Male	23	UNIFAMAZ	Belém	North	3rd year	Complete suspension	No	No	Agree	Not agree nor disagree	Completely agree	Not agree nor disagree	Completely agree	Agree	Not agree nor disagree	Completely agree	Not agree nor disagree
707	0	1	1	1	1	1	1	1	1	1	1	1	1	1	1	1	1	1	1	1	1	1	1	1	1	1	1.50118	3.98611	2.54191	1.74478	2020-03-20	Male	22	UNIFAMAZ	Belém	North	5th year	Complete suspension	No	No	Not agree nor disagree	Completely agree	Completely agree	Completely agree	Completely agree	Completely agree	Agree	Agree	Agree
708	1	0	1	0	1	0	1	1	0	1	1	1	1	0	0	1	1	1	0	0	0	1	0	0	0	1	2.58833	2.62925	0.826866	1.11407	2020-03-20	Female	20	UNIFAMAZ	Belém	North	1st year	Complete suspension	No	No	Agree	Not agree nor disagree	Completely agree	Completely disagree	Completely agree	Not agree nor disagree	Agree	Not agree nor disagree	Disagree
709	1	1	1	1	1	1	1	1	0	0	1	0	0	0	0	1	1	0	1	1	0	0	1	1	0	1	1.2084	4.14913	0.196632	2.16412	2020-03-20	Male	19	UNIFAMAZ	Belém	North	1st year	Complete suspension	No	Yes	Agree	Completely agree	Completely agree	Completely agree	Completely agree	Completely agree	Completely agree	Completely agree	Completely agree
710	0	1	1	1	0	0	0	0	1	1	1	1	1	0	0	1	1	1	1	0	1	0	0	0	0	0	2.5539	1.3263	2.84251	-0.520702	2020-03-22	Male	23	UNIFAMAZ	Belém	North	6th year	Complete suspension	No	No	Disagree	Agree	Agree	Agree	Not agree nor disagree	Disagree	Disagree	Not agree nor disagree	Completely disagree
711	1	1	1	1	1	1	1	0	1	1	1	1	1	0	1	0	0	1	0	1	0	1	0	0	0	1	1.09955	4.1299	1.39797	1.07348	2020-03-20	Female	25	UNIFAMAZ	Belem - Pa	North	6th year	Complete suspension	No	No	Agree	Completely agree	Completely agree	Agree	Agree	Agree	Agree	Agree	Disagree
712	1	1	1	0	1	0	0	0	1	1	1	1	0	1	1	1	0	0	1	1	1	1	0	0	0	0	-0.568602	1.78706	2.71535	0.0109335	2020-03-20	Female	23	UNIFAMAZ	Belém - PA	North	4th year	Complete suspension	No	No	Agree	Agree	Agree	Not agree nor disagree	Agree	Disagree	Not agree nor disagree	Disagree	Disagree
713	0	1	1	0	1	1	1	1	1	1	1	1	1	1	1	0	0	1	0	0	0	0	0	0	0	1	0.228931	2.82612	1.39597	1.02635	2020-03-20	Female	18	UNIFAMAZ	belém - PA	North	1st year	Suspension except internship	No	No	Not agree nor disagree	Completely agree	Completely agree	Not agree nor disagree	Completely agree	Completely agree	Completely agree	Agree	Not agree nor disagree
714	1	1	0	0	1	0	0	1	0	1	0	0	1	0	1	0	1	1	0	1	0	0	0	0	0	0	1.5237	1.79098	0.65827	1.08042	2020-03-20	Female	20	UNIFAMAZ	BELÉM - PA	North	2nd year	Suspension except internship	No	No	Agree	Agree	Not agree nor disagree	Completely disagree	Agree	Completely disagree	Completely disagree	Completely agree	Completely disagree
715	0	0	1	0	1	0	1	0	1	1	1	1	1	1	1	0	0	0	1	1	1	1	0	1	0	0	-0.347389	1.52641	2.67046	0.257735	2020-03-20	Female	23	UEPA	Belém (PA)	North	6th year	Complete suspension	No	No	Not agree nor disagree	Not agree nor disagree	Completely agree	Not agree nor disagree	Completely agree	Not agree nor disagree	Agree	Disagree	Completely disagree
716	1	1	1	0	1	0	0	0	0	0	1	0	0	1	1	0	0	0	0	1	0	1	1	1	0	0	-0.960755	2.05738	0.188529	0.917524	2020-03-20	Male	19	UEPA	Belém (PA)	North	2nd year	Complete suspension	No	No	Agree	Completely agree	Completely agree	Completely disagree	Completely agree	Disagree	Completely disagree	Not agree nor disagree	Completely disagree
717	0	0	1	0	0	0	0	0	1	1	1	1	0	1	1	0	0	0	1	1	0	0	0	0	0	1	-1.32916	0.569156	2.02716	0.299121	2020-03-20	Female	20	CESUPA	Belém do Pará	North	3rd year	Complete suspension	No	No	Disagree	Disagree	Agree	Completely disagree	Not agree nor disagree	Disagree	Not agree nor disagree	Completely disagree	Completely disagree
718	0	1	1	1	1	0	0	1	1	1	1	1	0	1	1	1	1	1	1	1	0	1	1	1	0	1	0.580164	2.6203	1.87765	1.75391	2020-03-20	Female	21	CESUPA	Belém do Pará	North	3rd year	Complete suspension	No	No	Disagree	Completely agree	Completely agree	Agree	Completely agree	Disagree	Disagree	Agree	Agree
719	0	1	1	1	1	1	1	1	1	0	1	0	1	0	1	0	1	1	0	1	0	1	1	1	0	1	1.65717	4.08532	0.310846	2.49616	2020-03-20	Female	19	UNIFAMAZ	Belem- PA	North	3rd year	Complete suspension	No	No	Not agree nor disagree	Agree	Completely agree	Agree	Completely agree	Agree	Agree	Completely agree	Not agree nor disagree
720	1	1	1	1	1	0	0	0	1	1	1	1	1	1	1	0	0	1	1	1	1	1	0	1	0	0	0.355009	2.44218	2.86231	0.253474	2020-03-21	Female	27	CESUPA	Belém- PA	North	5th year	Complete suspension	No	No	Completely agree	Completely agree	Completely agree	Agree	Completely agree	Disagree	Disagree	Completely disagree	Completely disagree
721	1	1	1	0	1	0	1	0	0	0	0	0	1	1	0	1	1	0	1	0	0	1	1	1	0	0	1.31623	2.59631	0.464311	0.998231	2020-03-20	Female	22	UNIFAMAZ	Belém- PA	North	3rd year	Complete suspension	No	No	Agree	Agree	Completely agree	Not agree nor disagree	Agree	Not agree nor disagree	Completely agree	Not agree nor disagree	Completely disagree
722	1	1	1	0	1	1	1	1	1	1	1	0	1	0	1	0	1	0	0	0	0	1	1	1	0	1	1.12519	3.70688	0.703572	2.02722	2020-03-20	Male	22	CESUPA	Belém, PA	North	1st year	Complete suspension	No	No	Completely agree	Completely agree	Completely agree	Not agree nor disagree	Completely agree	Completely agree	Completely agree	Completely agree	Completely agree
723	0	1	1	1	0	0	0	0	1	0	1	1	1	0	1	0	0	1	0	1	0	0	0	0	0	1	0.888136	1.82845	1.06984	0.585759	2020-03-20	Female	19	UFPA	Belém, PA	North	2nd year	Complete suspension	No	No	Disagree	Agree	Completely agree	Agree	Not agree nor disagree	Completely disagree	Completely disagree	Not agree nor disagree	Completely disagree
724	1	1	1	0	1	0	0	0	1	1	1	1	1	0	0	0	0	0	0	1	0	0	0	0	0	0	0.946878	1.62729	1.58615	-0.0597548	2020-03-20	Female	21	UNIFAMAZ	Belém, PA	North	1st year	Complete suspension	No	No	Agree	Agree	Completely agree	Not agree nor disagree	Agree	Disagree	Disagree	Not agree nor disagree	Not agree nor disagree
725	0	1	1	0	1	0	0	0	0	1	1	1	0	0	0	1	0	1	1	1	1	0	0	1	0	0	1.17534	1.18922	2.19991	-0.158686	2020-03-21	Female	21	UFPA	Belém, PA	North	2nd year	Complete suspension	No	No	Not agree nor disagree	Completely agree	Completely agree	Not agree nor disagree	Completely agree	Not agree nor disagree	Not agree nor disagree	Not agree nor disagree	Disagree
726	0	0	1	0	1	0	0	1	1	0	1	0	0	1	1	0	0	0	1	1	0	1	0	0	0	0	-1.37267	1.02117	1.16292	1.12354	2020-03-20	Female	20	UNIFAMAZ	Belém/ PA	North	1st year	Complete suspension	No	No	Disagree	Disagree	Completely agree	Not agree nor disagree	Completely agree	Not agree nor disagree	Disagree	Completely agree	Agree
727	1	1	1	0	1	0	0	1	1	1	1	0	1	0	0	1	1	1	0	0	0	0	0	1	0	0	2.65783	1.84681	1.26992	0.801728	2020-03-20	Female	18	UEPA	Belem/PA	North	2nd year	Complete suspension	No	No	Completely agree	Agree	Completely agree	Disagree	Completely agree	Not agree nor disagree	Disagree	Agree	Not agree nor disagree
728	0	1	1	1	1	1	0	0	1	1	1	1	1	0	1	0	1	1	0	1	0	0	0	0	1	0	1.7019	2.61324	1.89539	0.077416	2020-03-20	Female	22	CESUPA	Belém-Pa	North	5th year	Complete suspension	No	No	Not agree nor disagree	Completely agree	Completely agree	Agree	Completely agree	Completely agree	Not agree nor disagree	Not agree nor disagree	Completely disagree
729	1	1	1	0	1	0	0	0	1	0	1	1	0	0	1	0	0	0	1	0	0	0	0	0	1	1	-0.551797	1.71351	1.46692	0.0816508	2020-03-20	Female	23	CESUPA	Belém-PA	North	1st year	Complete suspension	No	No	Agree	Agree	Completely agree	Disagree	Completely agree	Completely disagree	Completely disagree	Completely disagree	Completely disagree
730	1	0	1	0	1	0	0	0	0	1	1	1	0	1	1	0	0	0	1	0	1	0	0	1	0	0	-1.12192	0.924721	2.17733	-0.462552	2020-03-20	Male	23	UEPA	Belém-PA	North	5th year	Complete suspension	No	No	Agree	Not agree nor disagree	Agree	Disagree	Agree	Disagree	Disagree	Disagree	Disagree
731	0	0	1	0	1	0	1	1	1	1	1	0	0	1	1	0	0	0	1	1	1	0	0	0	0	0	-1.2576	1.27946	2.22683	0.708949	2020-03-22	Male	27	UFPA	Belém-Pa	North	3rd year	Complete suspension	No	No	Disagree	Disagree	Agree	Completely disagree	Agree	Disagree	Agree	Agree	Completely disagree
732	0	1	1	1	1	0	1	1	1	0	1	0	0	0	1	0	0	0	0	1	0	0	0	0	0	1	-0.470033	2.7241	0.364559	1.6134	2020-03-20	Female	24	UNIFAMAZ	Belém-Pa	North	2nd year	Complete suspension	No	No	Not agree nor disagree	Agree	Agree	Agree	Agree	Not agree nor disagree	Agree	Not agree nor disagree	Not agree nor disagree
733	0	0	1	0	1	0	0	0	0	0	0	1	0	1	1	1	0	0	1	0	0	0	0	0	0	0	-0.85931	0.49251	0.908879	-0.104133	2020-03-20	Female	21	UNIFAMAZ	Belém-PA	North	3rd year	Complete suspension	No	No	Disagree	Not agree nor disagree	Completely agree	Not agree nor disagree	Completely agree	Disagree	Not agree nor disagree	Agree	Not agree nor disagree
734	0	0	1	0	1	0	0	1	0	1	1	0	0	1	1	0	0	0	1	0	0	1	1	1	0	0	-1.26272	0.90095	1.07035	1.02173	2020-03-20	Female	24	UNIFAMAZ	Belém-PA	North	2nd year	Complete suspension	No	No	Disagree	Disagree	Agree	Disagree	Agree	Disagree	Disagree	Completely agree	Completely disagree
735	0	1	1	0	0	0	1	0	1	1	1	1	0	1	1	1	0	0	1	0	0	0	0	1	0	0	-0.629981	1.25152	2.22548	-0.17596	2020-03-20	Male	23	UNIFAMAZ	Belém-PA	North	2nd year	Complete suspension	No	No	Disagree	Agree	Agree	Not agree nor disagree	Not agree nor disagree	Disagree	Agree	Disagree	Completely disagree
736	0	1	1	0	0	0	1	0	1	1	1	1	0	1	1	1	0	0	1	0	0	0	0	1	0	0	-0.629981	1.25152	2.22548	-0.17596	2020-03-20	Male	23	UNIFAMAZ	Belém-PA	North	2nd year	Complete suspension	No	No	Disagree	Agree	Agree	Not agree nor disagree	Not agree nor disagree	Disagree	Agree	Disagree	Completely disagree
737	1	1	1	1	1	1	1	1	1	1	1	1	1	0	0	1	1	1	0	1	0	1	1	1	0	1	2.84051	4.55408	1.15856	2.09355	2020-03-20	Male	45	UNIFAMAZ	Belém-PA	North	1st year	Complete suspension	No	No	Completely agree	Completely agree	Completely agree	Agree	Completely agree	Completely agree	Agree	Completely agree	Completely agree
738	1	1	1	1	1	1	1	0	1	1	1	1	1	0	0	0	1	1	1	1	0	0	0	0	0	0	2.12064	3.63154	2.1374	0.30948	2020-03-20	Male	23	UEPA	Belém-PA	North	6th year	Complete suspension	No	No	Completely agree	Completely agree	Completely agree	Completely agree	Completely agree	Completely agree	Completely agree	Completely disagree	Completely disagree
739	1	1	1	1	1	1	1	0	1	1	1	1	1	0	0	0	1	1	1	1	0	0	0	0	0	0	2.12064	3.63154	2.1374	0.30948	2020-03-20	Male	23	UEPA	Belém-PA	North	6th year	Complete suspension	No	No	Completely agree	Completely agree	Completely agree	Completely agree	Completely agree	Completely agree	Completely agree	Completely disagree	Completely disagree
740	0	1	1	0	1	0	0	1	1	1	1	0	1	0	1	0	1	0	0	1	1	0	1	1	0	1	1.02353	1.77506	1.39135	1.62678	2020-03-21	Female	23	UFPA	Belém-Pa	North	5th year	Complete suspension	No	No	Completely disagree	Completely agree	Completely agree	Not agree nor disagree	Completely agree	Disagree	Disagree	Agree	Completely agree
741	1	1	1	1	1	1	1	0	0	1	1	1	1	0	1	0	1	0	0	1	0	1	1	0	0	1	1.16941	4.30233	0.730474	1.27302	2020-03-20	Female	22	FAMINAS	Belo Horizonte	Southeast	3rd year	Complete suspension	No	No	Completely agree	Completely agree	Completely agree	Agree	Completely agree	Agree	Agree	Completely agree	Not agree nor disagree
742	1	1	1	0	1	1	1	1	0	1	1	0	1	0	0	1	1	1	0	1	0	1	0	0	1	0	2.74381	3.66364	0.902876	1.23726	2020-03-20	Male	22	FAMINAS	Belo Horizonte	Southeast	4th year	Complete suspension	No	Yes	Agree	Completely agree	Completely agree	Disagree	Completely agree	Completely agree	Completely agree	Completely agree	Disagree
743	1	1	1	1	1	1	1	0	1	1	1	1	1	0	0	1	1	1	1	0	1	0	0	1	1	0	2.79733	3.49542	2.82611	-0.124769	2020-03-20	Female	26	FAMINAS	Belo Horizonte	Southeast	6th year	Complete suspension	No	No	Completely agree	Completely agree	Completely agree	Agree	Completely agree	Completely agree	Completely agree	Completely disagree	Completely disagree
744	1	0	1	1	1	0	0	0	0	0	1	0	1	0	0	0	1	1	0	0	0	1	0	0	0	0	2.10824	2.07159	0.314209	0.324525	2020-03-20	Female	30	FAMINAS	Belo Horizonte	Southeast	4th year	Complete suspension	No	No	Agree	Disagree	Agree	Agree	Agree	Not agree nor disagree	Disagree	Agree	Completely disagree
745	1	1	1	0	1	0	0	1	0	1	0	1	0	1	1	0	0	0	0	1	0	1	1	1	0	1	-0.971818	2.43636	0.496649	1.82065	2020-03-20	Male	21	FAMINAS	Belo Horizonte	Southeast	3rd year	Complete suspension	No	No	Agree	Agree	Agree	Not agree nor disagree	Agree	Not agree nor disagree	Not agree nor disagree	Not agree nor disagree	Disagree
746	1	1	1	0	1	1	0	1	1	1	1	0	0	0	0	0	0	1	1	0	0	1	0	1	0	1	0.630291	2.81368	1.3426	1.53572	2020-03-21	Female	24	FAMINAS	Belo Horizonte	Southeast	2nd year	Complete suspension	No	No	Agree	Agree	Completely agree	Completely disagree	Agree	Agree	Not agree nor disagree	Agree	Not agree nor disagree
747	1	1	1	0	1	1	0	0	0	0	0	0	1	0	1	0	0	0	0	1	0	0	0	0	0	1	0.29025	2.67479	-0.232762	1.26357	2020-03-21	Female	23	FAMINAS	Belo Horizonte	Southeast	2nd year	Complete suspension	No	No	Agree	Agree	Completely agree	Not agree nor disagree	Agree	Agree	Not agree nor disagree	Agree	Not agree nor disagree
748	0	0	1	0	1	1	1	0	0	0	0	0	1	0	1	0	1	0	0	0	0	1	1	0	0	1	0.930594	2.65694	-0.458964	1.49922	2020-03-21	Male	21	FAMINAS	Belo Horizonte	Southeast	2nd year	Complete suspension	No	No	Not agree nor disagree	Disagree	Completely agree	Disagree	Completely agree	Completely agree	Completely agree	Not agree nor disagree	Not agree nor disagree
749	0	1	1	0	1	0	0	1	1	1	1	0	0	1	1	0	0	0	0	1	0	1	0	1	0	1	-1.08101	1.81659	1.0051	1.70115	2020-03-21	Female	20	FAMINAS	Belo Horizonte	Southeast	2nd year	Complete suspension	No	No	Disagree	Agree	Agree	Completely disagree	Agree	Not agree nor disagree	Not agree nor disagree	Agree	Not agree nor disagree
750	1	0	1	0	1	0	0	0	1	1	1	1	1	0	0	1	1	1	0	1	0	1	1	1	0	0	2.76217	1.80722	1.53322	0.643382	2020-03-21	Male	19	FAMINAS	Belo Horizonte	Southeast	2nd year	Complete suspension	No	No	Agree	Not agree nor disagree	Completely agree	Completely disagree	Completely agree	Disagree	Not agree nor disagree	Agree	Completely disagree
751	1	1	1	1	1	1	1	1	1	1	0	0	1	1	1	1	1	1	1	1	1	0	0	0	0	1	1.34724	4.00466	1.9684	1.84739	2020-03-21	Female	26	FAMINAS	Belo Horizonte	Southeast	6th year	Complete suspension	No	No	Completely agree	Completely agree	Completely agree	Completely agree	Completely agree	Completely agree	Completely agree	Completely agree	Not agree nor disagree
752	0	1	1	0	0	0	0	0	0	1	1	1	1	0	1	1	0	0	1	1	1	1	0	1	1	0	0.870252	1.14814	2.44216	-0.0619711	2020-03-23	Female	20	FAMINAS	Belo Horizonte	Southeast	3rd year	Complete suspension	No	No	Not agree nor disagree	Agree	Agree	Completely disagree	Not agree nor disagree	Completely disagree	Disagree	Not agree nor disagree	Completely disagree
753	1	1	1	1	1	1	1	1	0	0	0	0	1	0	0	1	1	1	0	1	0	1	1	1	0	1	2.74511	4.60316	-0.409796	2.68696	2020-03-20	Female	27	FASEH	Belo Horizonte	Southeast	6th year	Complete suspension	No	No	Completely agree	Completely agree	Completely agree	Agree	Completely agree	Completely agree	Completely agree	Completely agree	Disagree
754	1	1	1	1	1	1	1	1	0	0	0	0	1	0	0	1	1	1	0	1	0	1	1	1	0	1	2.74511	4.60316	-0.409796	2.68696	2020-03-21	Female	27	FASEH	Belo Horizonte	Southeast	6th year	Complete suspension	No	No	Completely agree	Completely agree	Completely agree	Agree	Completely agree	Completely agree	Completely agree	Completely agree	Disagree
755	1	1	1	1	1	1	1	1	0	0	0	0	0	0	1	1	1	0	0	1	0	1	1	0	1	1	0.874121	4.45885	-0.32797	2.35138	2020-03-21	Male	23	FASEH	Belo Horizonte	Southeast	6th year	Complete suspension	No	No	Completely agree	Completely agree	Completely agree	Completely agree	Completely agree	Completely agree	Completely agree	Completely agree	Completely agree
756	1	1	1	1	0	0	0	0	1	1	1	1	1	0	1	0	1	0	1	1	1	1	1	1	1	0	1.17895	2.29945	2.80519	0.285229	2020-03-21	Female	24	FASEH	Belo Horizonte	Southeast	6th year	Complete suspension	No	No	Completely agree	Agree	Completely agree	Completely agree	Disagree	Completely disagree	Completely disagree	Completely disagree	Completely disagree
757	1	1	1	0	1	1	1	1	1	0	0	0	1	0	1	1	1	1	0	1	0	1	1	1	0	1	2.17668	4.06222	0.0761604	2.74185	2020-03-21	Female	22	FASEH	Belo Horizonte	Southeast	3rd year	Complete suspension	No	No	Completely agree	Agree	Completely agree	Not agree nor disagree	Agree	Agree	Completely agree	Completely agree	Not agree nor disagree
758	1	1	1	1	1	1	1	1	1	1	1	0	1	0	1	1	1	1	0	1	1	1	1	0	0	1	2.26527	4.44944	1.41677	2.10435	2020-03-20	Female	23	FASEH	Belo Horizonte	Southeast	6th year	Complete suspension	No	No	Completely agree	Completely agree	Completely agree	Completely agree	Completely agree	Agree	Completely agree	Completely agree	Not agree nor disagree
759	0	1	1	0	1	1	1	0	1	0	0	0	0	1	1	0	0	0	0	1	0	1	0	0	1	0	-0.965509	2.74054	0.641987	0.877934	2020-03-20	Female	22	FCMBH	Belo Horizonte	Southeast	1st year	Complete suspension	No	No	Not agree nor disagree	Agree	Completely agree	Completely disagree	Completely agree	Agree	Completely agree	Agree	Completely disagree
760	1	1	1	0	0	0	1	0	1	1	1	0	1	0	0	0	1	0	1	1	1	0	0	1	0	0	1.5661	2.01768	2.35709	0.303065	2020-03-20	Female	33	FCMMG	Belo Horizonte	Southeast	6th year	Complete suspension	No	No	Agree	Agree	Agree	Not agree nor disagree	Not agree nor disagree	Not agree nor disagree	Agree	Agree	Disagree
761	1	1	1	0	1	0	1	0	0	1	1	1	1	0	0	0	1	0	0	0	1	0	0	0	0	1	1.62992	2.53411	1.39248	0.0591688	2020-03-20	Female	24	FCMMG	Belo Horizonte	Southeast	6th year	Complete suspension	No	No	Agree	Completely agree	Completely agree	Not agree nor disagree	Agree	Not agree nor disagree	Completely agree	Agree	Completely disagree
762	1	1	1	1	1	1	1	1	0	0	1	0	1	0	0	0	1	1	0	1	0	1	1	0	0	1	2.1779	4.56908	-0.180939	2.24758	2020-03-20	Female	27	FCMMG	Belo Horizonte	Southeast	6th year	Complete suspension	No	No	Completely agree	Completely agree	Completely agree	Completely agree	Completely agree	Completely agree	Completely agree	Completely agree	Completely disagree
763	1	1	1	0	1	0	1	0	1	1	1	1	1	0	0	0	1	1	1	0	1	0	0	1	0	0	2.17092	2.25122	2.66918	-0.229697	2020-03-20	Female	24	FCMMG	Belo Horizonte	Southeast	6th year	Complete suspension	No	No	Agree	Agree	Completely agree	Not agree nor disagree	Agree	Not agree nor disagree	Agree	Completely disagree	Completely disagree
764	1	1	1	1	0	0	0	0	1	0	1	0	1	0	0	1	1	1	0	0	1	0	0	0	0	0	2.71833	1.93176	1.46971	-0.0462392	2020-03-20	Female	26	FCMMG	Belo Horizonte	Southeast	6th year	Complete suspension	No	No	Agree	Agree	Completely agree	Agree	Disagree	Disagree	Not agree nor disagree	Disagree	Completely disagree
765	0	1	0	0	1	0	0	0	1	0	1	1	1	0	0	1	1	1	1	0	0	0	0	0	0	1	2.32304	1.29253	1.4758	0.251393	2020-03-20	Female	24	FCMMG	Belo Horizonte	Southeast	6th year	Complete suspension	No	No	Not agree nor disagree	Completely agree	Not agree nor disagree	Disagree	Agree	Disagree	Not agree nor disagree	Agree	Completely disagree
766	1	1	1	1	1	1	1	0	1	0	1	0	1	0	0	1	1	1	0	1	0	1	1	0	0	1	2.74257	4.39538	0.410155	1.73807	2020-03-20	Male	23	FCMMG	Belo Horizonte	Southeast	6th year	Complete suspension	No	No	Completely agree	Completely agree	Completely agree	Agree	Agree	Completely agree	Agree	Not agree nor disagree	Completely disagree
767	1	1	1	0	1	1	1	0	1	1	1	1	1	0	0	1	1	0	1	1	1	1	1	1	0	1	2.14339	3.6992	2.16776	1.23136	2020-03-20	Male	28	FCMMG	Belo Horizonte	Southeast	6th year	Complete suspension	No	No	Agree	Agree	Completely agree	Not agree nor disagree	Completely agree	Agree	Agree	Agree	Not agree nor disagree
768	1	1	1	1	1	1	1	1	1	1	1	1	1	0	0	1	1	1	1	1	1	1	1	1	0	0	2.77817	4.158	2.40564	1.39789	2020-03-20	Female	23	FCMMG	Belo Horizonte	Southeast	6th year	Complete suspension	No	No	Completely agree	Agree	Completely agree	Agree	Completely agree	Completely agree	Agree	Agree	Not agree nor disagree
769	0	0	1	0	0	0	0	0	1	1	0	0	1	0	0	1	1	1	1	0	1	1	1	0	0	0	2.49719	0.618091	2.07123	0.370852	2020-03-20	Female	23	FCMMG	Belo Horizonte	Southeast	6th year	Complete suspension	No	No	Not agree nor disagree	Not agree nor disagree	Agree	Not agree nor disagree	Disagree	Completely disagree	Disagree	Disagree	Disagree
770	0	1	1	0	1	0	1	1	0	0	1	0	0	1	1	0	0	0	0	0	0	1	1	0	0	1	-1.14501	2.41222	-0.183021	1.61386	2020-03-20	Female	23	FCMMG	Belo Horizonte	Southeast	4th year	Complete suspension	No	No	Disagree	Agree	Completely agree	Not agree nor disagree	Completely agree	Not agree nor disagree	Agree	Agree	Completely disagree
771	1	1	1	1	1	1	1	0	1	1	1	1	1	0	0	1	1	1	1	1	1	1	1	0	0	0	2.75822	3.96574	2.52488	0.61949	2020-03-21	Female	26	FCMMG	Belo Horizonte	Southeast	6th year	Complete suspension	No	Yes	Agree	Completely agree	Completely agree	Agree	Agree	Agree	Completely agree	Agree	Not agree nor disagree
772	1	1	1	0	1	0	1	0	1	1	1	0	1	0	0	0	1	1	0	1	0	1	0	1	0	0	2.2939	2.77193	1.32086	0.804056	2020-03-20	Female	23	FCMMG	Belo Horizonte	Southeast	6th year	Complete suspension	No	No	Completely agree	Completely agree	Completely agree	Disagree	Agree	Not agree nor disagree	Agree	Not agree nor disagree	Completely disagree
773	1	1	1	1	0	0	0	1	1	0	0	0	0	0	0	0	0	0	0	0	0	0	0	0	0	0	0.150783	1.77647	0.391252	0.801306	2020-03-20	Female	22	PUC MG BH	Belo Horizonte	Southeast	3rd year	Complete suspension	No	No	Agree	Completely agree	Completely agree	Agree	Disagree	Not agree nor disagree	Not agree nor disagree	Agree	Agree
774	0	1	1	0	1	0	1	1	1	1	1	0	1	0	1	0	1	1	0	1	0	0	1	1	0	1	1.58277	2.52647	0.938118	1.9249	2020-03-20	Male	21	UFMG	Belo Horizonte	Southeast	1st year	Complete suspension	No	No	Not agree nor disagree	Completely agree	Completely agree	Not agree nor disagree	Completely agree	Disagree	Completely agree	Completely agree	Completely agree
775	1	1	1	1	1	1	1	1	1	1	1	0	0	1	1	0	1	0	1	1	0	1	0	1	0	1	-0.43123	4.22005	1.45354	2.09658	2020-03-20	Female	24	UFMG	Belo Horizonte	Southeast	5th year	Complete suspension	No	Yes	Completely agree	Completely agree	Completely agree	Agree	Completely agree	Completely agree	Agree	Agree	Completely disagree
776	0	1	1	0	1	0	1	1	1	0	1	0	1	0	0	1	1	1	0	0	0	0	1	1	0	1	2.57619	2.42955	0.342378	1.71896	2020-03-20	Female	21	UFMG	Belo Horizonte	Southeast	2nd year	Complete suspension	No	No	Disagree	Agree	Completely agree	Disagree	Agree	Completely disagree	Completely agree	Completely agree	Disagree
777	0	0	0	0	0	0	0	1	1	1	0	0	0	0	1	0	0	0	1	1	1	0	0	1	0	0	-0.564552	0.160034	1.99135	0.886704	2020-03-20	Female	23	UFMG	Belo horizonte	Southeast	1st year	Complete suspension	No	No	Completely disagree	Disagree	Not agree nor disagree	Not agree nor disagree	Not agree nor disagree	Completely disagree	Completely disagree	Completely agree	Completely disagree
778	0	0	1	0	0	0	0	1	0	0	1	0	0	0	0	0	0	0	0	0	0	0	0	1	0	1	-0.017915	0.71817	-0.126335	1.11108	2020-03-20	Male	18	UFMG	Belo Horizonte	Southeast	1st year	Complete suspension	No	No	Disagree	Not agree nor disagree	Completely agree	Not agree nor disagree	Not agree nor disagree	Disagree	Disagree	Agree	Not agree nor disagree
779	0	1	1	0	1	0	0	0	1	0	1	0	1	0	1	0	0	1	0	0	0	0	0	1	0	0	0.906078	1.12131	0.818977	0.256998	2020-03-20	Female	21	UFMG	Belo Horizonte	Southeast	1st year	Complete suspension	No	No	Not agree nor disagree	Completely agree	Completely agree	Not agree nor disagree	Agree	Disagree	Completely disagree	Agree	Disagree
780	1	1	1	0	0	0	0	0	1	1	1	1	0	0	1	1	1	1	0	0	1	0	0	1	0	1	1.49669	1.69339	2.06509	0.161185	2020-03-20	Female	19	UFMG	Belo Horizonte	Southeast	1st year	Complete suspension	No	No	Agree	Completely agree	Agree	Not agree nor disagree	Not agree nor disagree	Completely disagree	Disagree	Completely agree	Disagree
781	0	0	1	0	0	0	0	1	1	0	0	0	1	0	0	1	1	1	1	0	0	0	0	1	0	1	2.28562	0.867859	0.821863	1.51356	2020-03-20	Female	30	UFMG	Belo Horizonte	Southeast	1st year	Complete suspension	No	No	Not agree nor disagree	Disagree	Agree	Not agree nor disagree	Disagree	Disagree	Not agree nor disagree	Agree	Not agree nor disagree
782	0	1	1	0	1	0	1	1	0	0	1	0	0	1	1	0	1	0	0	0	0	1	0	1	0	1	-0.462229	2.53994	-0.0387476	1.61838	2020-03-20	Male	23	UFMG	Belo Horizonte	Southeast	4th year	Complete suspension	No	No	Not agree nor disagree	Agree	Agree	Completely disagree	Agree	Not agree nor disagree	Agree	Agree	Disagree
783	0	0	1	0	1	0	0	0	0	0	1	1	0	1	1	1	0	0	0	1	0	0	0	1	0	0	-0.612175	0.83377	0.654857	0.182864	2020-03-20	Male	21	UFMG	Belo Horizonte	Southeast	2nd year	No suspension	No	No	Not agree nor disagree	Not agree nor disagree	Agree	Completely disagree	Agree	Disagree	Disagree	Agree	Disagree
784	1	1	1	0	1	1	1	1	0	0	1	1	0	0	1	0	1	1	0	1	0	0	0	1	0	1	0.891228	3.78448	0.24493	1.63764	2020-03-21	Female	19	UFMG	Belo Horizonte	Southeast	1st year	Complete suspension	No	No	Agree	Agree	Agree	Not agree nor disagree	Agree	Agree	Agree	Completely agree	Disagree
785	1	1	1	1	1	1	1	1	1	1	1	1	0	1	1	1	1	0	0	1	1	1	1	1	0	1	0.380933	4.41224	1.68556	1.89803	2020-03-22	Female	21	UFMG	Belo Horizonte	Southeast	5th year	Complete suspension	No	No	Completely agree	Completely agree	Completely agree	Agree	Completely agree	Completely agree	Completely agree	Completely agree	Not agree nor disagree
786	1	1	1	0	1	1	1	0	0	1	0	0	1	0	0	0	1	1	0	1	0	0	0	0	0	1	2.15539	3.4645	0.37026	1.24241	2020-03-20	Male	25	UFOP	Belo Horizonte	Southeast	6th year	Complete suspension	No	No	Agree	Completely agree	Agree	Not agree nor disagree	Agree	Completely agree	Agree	Not agree nor disagree	Disagree
787	1	1	1	0	1	1	1	1	1	0	1	0	1	0	0	1	1	1	0	1	0	1	0	0	0	1	2.62279	3.97382	0.414534	2.07514	2020-03-21	Female	29	UFOP	Belo Horizonte	Southeast	6th year	Complete suspension	No	Yes	Completely agree	Completely agree	Completely agree	Not agree nor disagree	Completely agree	Completely agree	Completely agree	Completely agree	Completely disagree
788	1	1	1	0	1	0	1	0	0	0	1	0	1	0	1	0	1	1	0	1	0	0	1	1	0	1	1.62456	2.99018	0.0323138	1.4312	2020-03-20	Male	19	UNIBH	Belo Horizonte	Southeast	1st year	Complete suspension	No	No	Completely agree	Completely agree	Completely agree	Not agree nor disagree	Agree	Disagree	Agree	Not agree nor disagree	Not agree nor disagree
789	1	1	1	1	1	0	1	0	1	1	1	0	1	0	0	1	0	1	0	1	1	1	1	1	0	0	2.28834	3.18775	1.72765	0.89913	2020-03-20	Female	22	UNIBH	Belo Horizonte	Southeast	4th year	Complete suspension	No	Yes	Agree	Agree	Completely agree	Agree	Completely agree	Not agree nor disagree	Agree	Agree	Completely disagree
790	1	1	1	0	1	0	0	0	1	1	1	1	0	1	1	0	0	0	1	0	1	1	0	0	1	0	-1.02214	1.59251	2.85156	-0.515091	2020-03-20	Female	20	UNIFENAS	Belo Horizonte	Southeast	2nd year	Complete suspension	No	No	Agree	Agree	Completely agree	Not agree nor disagree	Agree	Not agree nor disagree	Not agree nor disagree	Not agree nor disagree	Not agree nor disagree
791	1	1	1	1	1	0	1	1	1	1	1	0	0	1	1	0	0	0	1	1	0	0	0	0	0	0	-1.16819	2.76484	1.75962	0.985189	2020-03-20	Female	18	UNIFENAS	Belo horizonte	Southeast	1st year	Complete suspension	No	Yes	Agree	Agree	Completely agree	Completely agree	Completely agree	Not agree nor disagree	Agree	Completely agree	Not agree nor disagree
792	0	0	1	0	1	0	1	0	1	1	1	1	0	1	1	0	0	0	1	1	0	0	0	0	0	1	-1.2961	1.49017	1.91124	0.484462	2020-03-20	Female	17	UNIFENAS	Belo Horizonte	Southeast	1st year	Complete suspension	No	No	Not agree nor disagree	Disagree	Agree	Disagree	Agree	Completely disagree	Completely agree	Completely disagree	Completely disagree
793	1	1	1	1	1	0	1	0	0	1	1	1	0	1	1	0	0	1	1	1	1	1	1	0	0	0	-0.384854	3.1089	2.18966	0.304928	2020-03-20	Female	21	UNIFENAS	Belo Horizonte	Southeast	1st year	Complete suspension	No	No	Agree	Agree	Agree	Agree	Agree	Disagree	Agree	Not agree nor disagree	Not agree nor disagree
794	1	1	1	1	0	0	0	0	0	0	0	0	1	0	0	0	0	0	0	0	0	1	1	1	0	1	0.98599	2.37543	-0.299662	1.31588	2020-03-20	Female	21	UNIFENAS	Belo Horizonte	Southeast	1st year	Suspension except internship	No	No	Completely agree	Completely agree	Completely agree	Completely agree	Not agree nor disagree	Not agree nor disagree	Not agree nor disagree	Agree	Not agree nor disagree
795	0	0	1	0	0	0	0	1	1	0	1	0	0	1	1	0	0	0	1	1	0	0	1	0	0	0	-1.37356	0.53097	1.14422	1.0371	2020-03-20	Female	20	UNIFENAS	belo horizonte	Southeast	1st year	Complete suspension	No	No	Not agree nor disagree	Not agree nor disagree	Completely agree	Disagree	Disagree	Completely disagree	Completely disagree	Completely agree	Completely disagree
796	0	0	1	0	1	0	0	0	1	1	1	1	0	0	1	0	1	1	1	1	0	1	0	0	0	0	0.656115	1.07746	2.14249	0.167994	2020-03-20	Female	23	UNIFENAS	belo horizonte	Southeast	2nd year	Complete suspension	No	No	Not agree nor disagree	Disagree	Agree	Disagree	Completely agree	Disagree	Not agree nor disagree	Disagree	Disagree
797	0	1	1	1	1	1	1	0	0	0	1	0	1	0	1	1	1	1	0	0	0	0	0	0	0	1	2.03683	3.42953	0.115632	0.962561	2020-03-20	Male	25	UNIFENAS	Belo Horizonte	Southeast	5th year	Complete suspension	No	No	Not agree nor disagree	Completely agree	Completely agree	Agree	Completely agree	Completely agree	Completely agree	Completely agree	Completely disagree
798	0	0	1	0	1	0	0	0	1	1	1	1	0	1	1	0	0	0	1	1	1	0	0	0	1	0	-1.16981	0.55703	2.87425	-0.470422	2020-03-20	Female	28	UNIFENAS	Belo horizonte	Southeast	3rd year	Complete suspension	No	No	Disagree	Disagree	Completely agree	Disagree	Completely agree	Disagree	Completely disagree	Completely disagree	Completely disagree
799	1	0	1	1	1	0	1	0	1	0	0	0	1	0	1	0	1	1	0	1	0	0	0	0	0	0	1.59785	2.56333	0.609305	0.855011	2020-03-20	Female	24	UNIFENAS	Belo Horizonte	Southeast	5th year	Complete suspension	No	No	Agree	Not agree nor disagree	Completely agree	Agree	Agree	Not agree nor disagree	Agree	Agree	Not agree nor disagree
800	1	1	1	1	1	1	1	1	0	0	0	0	0	1	1	1	1	1	0	1	0	1	1	1	0	1	0.802246	4.57705	-0.302909	2.67681	2020-03-20	Female	23	UNIFENAS	Belo Horizonte	Southeast	2nd year	Suspension except internship	No	No	Agree	Completely agree	Completely agree	Completely agree	Completely agree	Completely agree	Completely agree	Completely agree	Agree
801	1	1	1	0	1	1	1	0	1	1	1	1	1	0	0	0	0	0	0	1	0	1	0	1	0	0	1.12704	3.27555	1.43629	0.618086	2020-03-20	Male	23	UNIFENAS	Belo Horizonte	Southeast	6th year	Complete suspension	No	No	Agree	Agree	Completely agree	Not agree nor disagree	Completely agree	Agree	Completely agree	Not agree nor disagree	Completely disagree
802	0	0	1	0	1	0	0	0	0	0	0	1	1	0	0	1	1	1	0	0	1	1	0	0	0	0	2.60747	1.09106	0.924035	0.0250292	2020-03-20	Female	19	UNIFENAS	belo horizonte	Southeast	1st year	Complete suspension	No	No	Not agree nor disagree	Not agree nor disagree	Completely agree	Disagree	Agree	Disagree	Disagree	Not agree nor disagree	Not agree nor disagree
803	0	1	1	0	1	0	0	0	1	1	1	0	0	0	1	0	0	0	1	1	0	0	0	1	0	0	-0.536179	1.01971	1.73679	0.370392	2020-03-21	Male	19	UNIFENAS	Belo Horizonte	Southeast	2nd year	Complete suspension	No	No	Not agree nor disagree	Agree	Agree	Disagree	Completely agree	Disagree	Disagree	Agree	Completely disagree
804	0	1	1	1	1	1	1	1	1	0	1	1	1	0	1	0	1	1	0	1	0	1	1	1	0	0	1.74029	3.84347	0.851349	1.69499	2020-03-21	Female	31	UNIFENAS	BELO HORIZONTE	Southeast	2nd year	Complete suspension	No	No	Disagree	Agree	Completely agree	Completely agree	Completely agree	Completely agree	Completely agree	Agree	Agree
805	0	1	1	0	1	0	0	0	1	1	1	0	1	0	0	1	0	0	0	0	0	0	0	0	0	0	1.34177	0.92037	1.25671	-0.0642163	2020-03-23	Female	23	UNIFENAS	belo horizonte	Southeast	2nd year	Suspension except internship	No	No	Not agree nor disagree	Agree	Agree	Disagree	Agree	Disagree	Disagree	Agree	Disagree
806	1	0	1	0	1	0	0	0	0	1	1	0	0	1	0	0	0	0	1	1	0	0	0	0	0	0	-0.739086	1.04227	1.33493	0.0926061	2020-03-20	Male	20	UNIFENAS	Belo Horizonte	Southeast	2nd year	Suspension except internship	No	No	Agree	Not agree nor disagree	Completely agree	Completely disagree	Completely agree	Completely disagree	Completely disagree	Completely agree	Completely disagree
807	1	1	1	1	1	1	1	1	0	0	0	0	1	0	0	1	1	1	0	1	0	1	1	0	0	1	2.68028	4.56207	-0.395057	2.51355	2020-03-20	Female	20	UNIFENAS	Belo Horizonte	Southeast	1st year	Complete suspension	No	No	Agree	Agree	Completely agree	Completely agree	Completely agree	Agree	Agree	Agree	Agree
808	1	0	1	0	1	0	0	0	0	0	1	1	0	0	1	0	0	0	0	0	0	1	0	0	0	0	-0.40706	1.33978	0.464814	-0.0722687	2020-03-20	Female	19	UNIFENAS	Belo Horizonte	Southeast	2nd year	Complete suspension	No	No	Agree	Not agree nor disagree	Completely agree	Not agree nor disagree	Agree	Completely disagree	Completely disagree	Disagree	Completely disagree
809	1	0	1	0	1	0	0	0	1	1	1	0	0	1	1	0	0	0	0	1	0	1	0	1	0	0	-0.97715	1.40181	1.29349	0.619215	2020-03-20	Male	26	UNIFENAS	Belo Horizonte	Southeast	2nd year	Complete suspension	No	No	Agree	Disagree	Completely agree	Disagree	Completely agree	Disagree	Disagree	Not agree nor disagree	Disagree
810	1	0	1	1	1	1	1	0	1	1	0	0	0	1	1	0	0	0	1	1	0	0	0	0	0	0	-1.13808	2.8214	1.51896	0.754512	2020-03-20	Female	23	UNIFENAS	Belo Horizonte	Southeast	5th year	Complete suspension	No	No	Agree	Not agree nor disagree	Completely agree	Completely agree	Completely agree	Completely agree	Completely agree	Completely agree	Completely disagree
811	1	1	1	1	1	1	1	0	0	1	1	0	1	0	0	0	1	1	0	1	0	1	0	0	0	1	2.23627	4.2702	0.599085	1.30567	2020-03-20	Male	24	UNIFENAS	Belo horizonte	Southeast	5th year	Complete suspension	No	No	Completely agree	Completely agree	Completely agree	Completely agree	Agree	Completely agree	Agree	Agree	Completely disagree
812	0	1	1	0	0	0	0	1	0	1	0	0	0	1	1	0	0	0	0	1	1	1	0	1	0	0	-0.971026	1.2325	1.129	1.11994	2020-03-20	Female	17	UNIFENAS	Belo Horizonte	Southeast	1st year	Complete suspension	No	No	Disagree	Agree	Agree	Disagree	Not agree nor disagree	Disagree	Disagree	Agree	Disagree
813	1	1	1	0	1	0	0	0	1	1	1	1	1	1	1	0	0	0	0	1	1	1	0	0	0	0	-0.160647	1.88579	2.2482	0.0325132	2020-03-21	Male	35	UNIFENAS	Belo Horizonte	Southeast	3rd year	Complete suspension	No	No	Agree	Agree	Completely agree	Disagree	Completely agree	Not agree nor disagree	Not agree nor disagree	Disagree	Completely disagree
814	0	1	1	0	0	0	0	1	0	0	1	0	0	1	1	0	0	0	0	1	0	1	1	1	0	0	-1.0583	1.43312	0.166702	1.41492	2020-03-22	Male	18	UNIFENAS	Belo Horizonte	Southeast	1st year	Complete suspension	No	No	Not agree nor disagree	Agree	Completely agree	Disagree	Not agree nor disagree	Disagree	Not agree nor disagree	Completely agree	Disagree
815	0	0	1	0	1	0	0	1	1	1	1	0	1	0	1	0	1	0	1	0	1	0	0	0	0	0	0.738962	0.641645	2.19494	0.396697	2020-03-20	Female	20	FAMINAS	Belo Horizonte	Southeast	3rd year	Complete suspension	No	No	Not agree nor disagree	Not agree nor disagree	Agree	Not agree nor disagree	Agree	Not agree nor disagree	Not agree nor disagree	Agree	Not agree nor disagree
816	0	0	1	1	1	0	0	0	1	1	1	1	0	1	1	0	0	0	1	0	0	0	1	1	0	0	-1.15674	0.988551	2.00979	-0.00506287	2020-03-20	Female	23	FAMINAS	Belo Horizonte	Southeast	2nd year	Complete suspension	No	No	Not agree nor disagree	Not agree nor disagree	Completely agree	Completely agree	Completely agree	Completely disagree	Disagree	Disagree	Completely disagree
817	1	1	1	1	1	0	0	1	0	0	1	0	1	0	0	1	1	1	1	0	0	1	1	0	0	0	2.46269	2.69286	0.64253	1.18245	2020-03-20	Female	26	FAMINAS	Belo Horizonte	Southeast	3rd year	Complete suspension	No	No	Agree	Completely agree	Completely agree	Agree	Agree	Not agree nor disagree	Not agree nor disagree	Agree	Not agree nor disagree
818	1	1	1	1	1	1	1	0	1	1	1	1	1	0	1	0	1	1	0	1	1	1	0	0	0	0	1.86535	3.96879	2.16924	0.438101	2020-03-20	Female	22	FAMINAS	Belo Horizonte	Southeast	4th year	Complete suspension	No	No	Completely agree	Completely agree	Agree	Agree	Agree	Agree	Completely agree	Not agree nor disagree	Not agree nor disagree
819	1	1	1	0	1	0	0	0	0	0	1	1	1	0	0	1	1	1	1	0	0	1	0	0	0	0	2.46723	2.01656	1.17764	0.0109332	2020-03-20	Female	20	FAMINAS	Belo Horizonte	Southeast	2nd year	Complete suspension	No	No	Agree	Agree	Agree	Completely disagree	Agree	Completely disagree	Disagree	Completely disagree	Completely disagree
820	1	1	1	1	1	0	1	1	1	1	1	1	1	0	0	1	1	1	0	1	0	1	1	1	0	1	2.80796	3.85399	1.23248	1.92835	2020-03-20	Female	23	FAMINAS	Belo Horizonte	Southeast	2nd year	Complete suspension	No	No	Completely agree	Completely agree	Completely agree	Agree	Completely agree	Not agree nor disagree	Agree	Completely agree	Not agree nor disagree
821	1	1	1	0	1	1	1	1	0	1	1	0	1	0	0	1	1	1	0	1	1	0	0	0	0	1	2.67354	3.64004	1.04711	1.49979	2020-03-20	Female	26	FAMINAS	Belo Horizonte	Southeast	2nd year	Complete suspension	No	No	Completely agree	Completely agree	Completely agree	Not agree nor disagree	Completely agree	Completely agree	Completely agree	Completely agree	Not agree nor disagree
822	1	1	1	0	1	0	1	1	1	1	1	0	1	0	0	0	0	0	1	1	0	1	0	1	0	1	0.786224	2.88671	1.37045	1.8425	2020-03-20	Female	20	FAMINAS	Belo Horizonte	Southeast	2nd year	Complete suspension	No	No	Completely agree	Completely agree	Completely agree	Not agree nor disagree	Agree	Not agree nor disagree	Agree	Completely agree	Agree
823	1	1	1	0	0	0	1	0	0	0	1	1	1	0	0	1	0	1	0	1	0	0	0	1	0	0	2.0826	2.2555	0.735678	0.286373	2020-03-20	Female	23	FAMINAS	Belo Horizonte	Southeast	4th year	Complete suspension	No	No	Agree	Agree	Agree	Disagree	Not agree nor disagree	Disagree	Agree	Not agree nor disagree	Disagree
824	0	1	1	1	1	0	0	0	0	0	0	0	1	0	1	0	1	1	0	1	0	1	0	1	0	0	1.62818	2.2579	0.170062	1.06854	2020-03-21	Female	32	FAMINAS	Belo Horizonte	Southeast	4th year	Complete suspension	No	No	Not agree nor disagree	Agree	Completely agree	Agree	Agree	Not agree nor disagree	Not agree nor disagree	Agree	Not agree nor disagree
825	0	0	1	0	1	0	0	0	1	1	1	1	1	0	0	1	1	1	0	0	1	0	0	0	0	0	2.62803	0.722968	2.19877	-0.496244	2020-03-21	Female	21	FAMINAS	Belo Horizonte	Southeast	3rd year	Complete suspension	No	No	Disagree	Disagree	Agree	Completely disagree	Agree	Completely disagree	Completely disagree	Completely disagree	Completely disagree
826	1	1	1	0	1	0	0	1	0	0	0	0	1	1	1	0	0	0	1	0	0	1	0	0	0	0	-0.557006	1.8388	0.527831	1.07538	2020-03-21	Female	19	FAMINAS	Belo Horizonte	Southeast	2nd year	Suspension except internship	No	No	Agree	Agree	Agree	Disagree	Completely agree	Not agree nor disagree	Disagree	Completely agree	Not agree nor disagree
827	0	1	1	1	1	0	0	0	1	1	0	1	1	0	0	1	1	1	0	0	0	1	1	0	0	0	2.72987	2.02809	1.33758	0.402613	2020-03-21	Female	20	FAMINAS	Belo Horizonte	Southeast	2nd year	Complete suspension	No	Yes	Not agree nor disagree	Agree	Completely agree	Agree	Completely agree	Disagree	Disagree	Disagree	Disagree
828	1	1	1	0	1	1	1	1	1	0	1	0	0	1	1	0	0	0	0	1	1	1	1	1	0	0	-0.839355	3.47589	0.964462	1.67191	2020-03-21	Female	21	FAMINAS	Belo Horizonte	Southeast	2nd year	Complete suspension	No	No	Completely agree	Completely agree	Completely agree	Not agree nor disagree	Agree	Agree	Completely agree	Agree	Disagree
829	0	1	1	0	1	0	1	0	0	0	1	0	1	0	1	0	1	0	0	1	0	1	1	1	0	1	1.01659	2.68058	-0.0987849	1.61387	2020-03-21	Male	20	FAMINAS	Belo Horizonte	Southeast	2nd year	Complete suspension	No	No	Not agree nor disagree	Agree	Agree	Not agree nor disagree	Agree	Not agree nor disagree	Agree	Agree	Not agree nor disagree
830	1	1	1	0	1	1	1	1	1	0	0	0	0	0	1	0	0	1	0	1	0	1	1	0	0	1	0.240316	3.80884	-0.0208866	2.42474	2020-03-21	Male	23	FAMINAS	Belo Horizonte	Southeast	2nd year	Complete suspension	No	No	Completely agree	Completely agree	Completely agree	Not agree nor disagree	Completely agree	Completely agree	Agree	Completely agree	Disagree
831	0	1	1	0	1	0	0	1	1	1	1	0	0	1	1	0	0	0	0	1	1	0	0	0	0	0	-1.06816	1.18981	1.78973	0.622141	2020-03-21	Female	21	FAMINAS	Belo Horizonte	Southeast	5th year	Complete suspension	No	No	Not agree nor disagree	Agree	Agree	Not agree nor disagree	Agree	Disagree	Disagree	Completely agree	Disagree
832	0	0	1	0	1	0	0	0	1	1	1	1	0	0	0	0	0	1	0	1	0	0	0	0	0	0	0.693506	0.725785	1.59371	-0.147836	2020-03-21	Female	22	FAMINAS	Belo Horizonte	Southeast	2nd year	Complete suspension	No	No	Not agree nor disagree	Not agree nor disagree	Completely agree	Disagree	Agree	Not agree nor disagree	Disagree	Not agree nor disagree	Disagree
833	0	0	1	1	1	0	0	0	1	1	1	1	0	1	1	0	0	0	1	0	0	0	0	0	0	0	-1.25149	0.88093	2.15409	-0.391103	2020-03-21	Female	22	FAMINAS	Belo Horizonte	Southeast	3rd year	Complete suspension	No	No	Not agree nor disagree	Disagree	Completely agree	Agree	Completely agree	Disagree	Not agree nor disagree	Disagree	Completely disagree
834	1	1	1	0	1	0	1	1	1	1	1	0	1	0	0	0	1	1	0	1	0	0	1	0	0	1	2.1253	2.96661	0.910806	1.72433	2020-03-22	Female	21	FAMINAS	Belo Horizonte	Southeast	2nd year	Complete suspension	No	No	Agree	Completely agree	Agree	Disagree	Completely agree	Disagree	Completely agree	Completely agree	Completely disagree
835	1	1	1	1	1	1	1	0	1	1	1	0	1	0	0	1	1	1	0	1	1	0	0	1	0	0	2.89858	3.70307	1.84082	0.668958	2020-03-20	Female	24	FASEH	Belo Horizonte	Southeast	4th year	Complete suspension	No	No	Agree	Completely agree	Agree	Agree	Agree	Completely agree	Agree	Not agree nor disagree	Disagree
836	1	1	1	1	1	0	1	0	1	1	1	1	0	1	1	0	1	0	0	1	1	0	1	1	0	0	-0.0964613	2.97903	2.08875	0.351348	2020-03-21	Male	41	FASEH	Belo Horizonte	Southeast	2nd year	Complete suspension	No	No	Completely agree	Completely agree	Completely agree	Agree	Completely agree	Disagree	Completely agree	Agree	Disagree
837	1	1	1	0	1	1	1	0	1	0	0	0	1	0	0	1	1	1	1	0	0	1	1	0	0	1	2.51527	3.589	0.628764	1.5692	2020-03-20	Female	22	FCMMG	Belo Horizonte	Southeast	6th year	Complete suspension	No	No	Agree	Agree	Agree	Disagree	Agree	Agree	Agree	Agree	Completely disagree
838	1	1	1	0	1	1	1	0	1	0	1	1	1	0	1	1	1	1	0	1	0	1	0	0	0	1	2.157	3.87913	0.88291	1.2337	2020-03-20	Male	23	FCMMG	Belo Horizonte	Southeast	6th year	Complete suspension	No	No	Completely agree	Completely agree	Completely agree	Not agree nor disagree	Agree	Completely agree	Agree	Not agree nor disagree	Disagree
839	1	1	1	1	1	1	1	1	1	0	1	0	1	0	0	1	1	1	1	0	0	1	1	0	0	1	2.51102	4.27447	0.781158	2.01097	2020-03-20	Female	26	FCMMG	Belo Horizonte	Southeast	6th year	Complete suspension	No	No	Completely agree	Completely agree	Completely agree	Completely agree	Completely agree	Completely agree	Completely agree	Not agree nor disagree	Completely disagree
840	1	1	1	1	1	1	0	1	1	0	1	1	1	0	0	0	1	1	0	1	0	1	1	1	0	1	2.25658	3.97847	0.623631	2.05764	2020-03-20	Female	27	FCMMG	Belo Horizonte	Southeast	6th year	Complete suspension	No	No	Completely agree	Agree	Completely agree	Agree	Completely agree	Agree	Not agree nor disagree	Not agree nor disagree	Completely disagree
841	0	1	1	0	0	0	0	0	1	1	1	1	1	0	0	1	1	1	0	1	0	1	1	1	0	1	2.71265	1.78549	1.43213	1.04774	2020-03-20	Female	25	FCMMG	Belo Horizonte	Southeast	6th year	Complete suspension	No	No	Not agree nor disagree	Agree	Completely agree	Disagree	Not agree nor disagree	Not agree nor disagree	Disagree	Completely agree	Completely disagree
842	1	1	1	1	1	1	1	0	0	1	1	0	1	0	0	1	1	0	0	1	0	0	0	0	0	1	2.10789	3.92899	0.546363	1.11784	2020-03-20	Male	33	FCMMG	Belo Horizonte	Southeast	6th year	Complete suspension	No	Yes	Completely agree	Completely agree	Completely agree	Completely agree	Agree	Completely agree	Completely agree	Completely agree	Completely disagree
843	1	1	1	1	1	1	1	1	1	1	1	0	1	0	0	1	0	1	1	1	0	1	0	0	0	1	1.88305	4.16389	1.45697	1.94584	2020-03-20	Female	23	FCMMG	Belo horizonte	Southeast	6th year	Complete suspension	No	No	Completely agree	Completely agree	Completely agree	Agree	Completely agree	Completely agree	Agree	Completely agree	Not agree nor disagree
844	1	1	1	1	0	1	1	0	1	1	1	0	1	0	0	1	1	0	0	0	0	1	0	0	0	0	2.22155	3.3917	1.2546	0.501642	2020-03-20	Male	24	FCMMG	Belo Horizonte	Southeast	6th year	Complete suspension	No	No	Completely agree	Completely agree	Completely agree	Completely agree	Not agree nor disagree	Completely agree	Agree	Not agree nor disagree	Completely disagree
845	0	0	1	1	1	0	0	0	0	1	1	1	0	1	1	0	0	0	0	1	0	0	0	1	0	0	-1.02177	1.23771	1.19937	0.0663871	2020-03-20	Female	18	FCMMG	Belo Horizonte	Southeast	1st year	Complete suspension	No	No	Not agree nor disagree	Not agree nor disagree	Completely agree	Agree	Completely agree	Disagree	Disagree	Disagree	Completely disagree
846	0	1	1	0	1	0	0	0	1	1	1	0	0	1	1	0	0	0	0	1	0	1	1	1	0	1	-1.00622	1.73195	0.980046	1.30879	2020-03-20	Female	19	FCMMG	Belo Horizonte	Southeast	2nd year	Complete suspension	No	No	Disagree	Agree	Completely agree	Disagree	Completely agree	Disagree	Disagree	Agree	Completely disagree
847	0	1	1	0	1	0	0	0	1	1	1	0	0	1	1	0	0	0	0	1	0	1	1	1	0	1	-1.00622	1.73195	0.980046	1.30879	2020-03-20	Female	19	FCMMG	Belo Horizonte	Southeast	2nd year	Complete suspension	No	No	Disagree	Agree	Completely agree	Disagree	Completely agree	Disagree	Disagree	Agree	Completely disagree
848	1	1	1	0	1	0	0	0	1	1	1	0	1	0	0	0	1	1	0	0	0	1	0	1	0	0	2.24497	1.94595	1.32424	0.375762	2020-03-21	Male	21	FCMMG	Belo Horizonte	Southeast	3rd year	Complete suspension	No	No	Agree	Completely agree	Completely agree	Not agree nor disagree	Completely agree	Not agree nor disagree	Disagree	Not agree nor disagree	Disagree
849	1	1	1	1	1	1	1	0	0	0	1	0	0	0	0	0	1	0	0	0	0	0	0	0	0	1	0.834414	3.76074	-0.111668	0.826635	2020-03-20	Male	22	ITPAC	Belo Horizonte	Southeast	5th year	Complete suspension	No	No	Completely agree	Completely agree	Completely agree	Agree	Agree	Agree	Agree	Completely agree	Completely disagree
850	1	1	0	0	0	1	1	0	1	1	1	1	1	0	1	0	1	0	0	1	1	0	0	1	1	0	1.30408	2.66452	2.35437	0.0366991	2020-03-20	Female	26	ITPAC	Belo Horizonte	Southeast	5th year	Complete suspension	No	Yes	Agree	Agree	Not agree nor disagree	Not agree nor disagree	Not agree nor disagree	Agree	Completely agree	Disagree	Completely disagree
851	1	1	1	1	1	1	1	1	0	0	0	0	1	0	0	1	1	1	0	0	0	1	1	1	0	1	2.7387	4.41287	-0.43954	2.37142	2020-03-20	Female	20	PUC MG BH	Belo Horizonte	Southeast	4th year	Complete suspension	No	No	Completely agree	Completely agree	Completely agree	Completely agree	Completely agree	Completely agree	Completely agree	Completely agree	Disagree
852	1	1	1	0	1	0	0	1	1	1	1	1	0	1	1	0	0	0	1	0	0	0	0	1	0	0	-1.16271	1.52136	2.0493	0.376404	2020-03-20	Male	22	UFMG	Belo Horizonte	Southeast	1st year	Complete suspension	No	No	Agree	Agree	Agree	Disagree	Agree	Disagree	Completely disagree	Agree	Completely disagree
853	0	0	0	0	0	0	0	1	1	1	1	1	1	0	1	1	1	1	0	1	0	0	0	0	0	0	1.96934	0.604458	1.75045	0.541782	2020-03-20	Female	23	UFMG	Belo Horizonte	Southeast	2nd year	Complete suspension	No	No	Disagree	Disagree	Not agree nor disagree	Disagree	Not agree nor disagree	Not agree nor disagree	Not agree nor disagree	Completely agree	Completely agree
854	0	0	1	0	0	0	0	1	0	1	1	0	1	0	1	0	1	1	0	0	0	0	0	1	0	1	1.4399	0.927988	0.654359	1.15398	2020-03-20	Male	21	UFMG	Belo Horizonte	Southeast	1st year	Complete suspension	No	No	Not agree nor disagree	Disagree	Agree	Disagree	Not agree nor disagree	Disagree	Disagree	Completely agree	Agree
855	0	0	1	0	0	0	0	0	1	1	0	0	1	0	0	1	1	1	0	0	0	0	0	0	0	0	2.5379	0.38676	1.2006	0.12485	2020-03-20	Female	24	UFMG	Belo Horizonte	Southeast	1st year	Complete suspension	No	No	Not agree nor disagree	Completely disagree	Completely agree	Disagree	Disagree	Disagree	Disagree	Completely disagree	Disagree
856	1	1	1	0	1	0	0	1	1	0	1	0	1	0	1	0	1	0	0	1	0	1	1	1	0	1	1.01311	2.64256	0.294414	2.18912	2020-03-21	Male	19	UFMG	Belo Horizonte	Southeast	3rd year	Suspension except internship	No	No	Completely agree	Completely agree	Agree	Completely disagree	Agree	Not agree nor disagree	Completely disagree	Completely agree	Completely disagree
857	1	1	1	0	1	1	1	1	1	1	1	0	1	1	1	0	0	0	1	0	0	0	0	0	0	1	-0.509908	3.09593	1.47672	1.33461	2020-03-21	Male	21	UFMG	Belo Horizonte	Southeast	3rd year	Complete suspension	No	No	Agree	Agree	Agree	Not agree nor disagree	Agree	Agree	Agree	Agree	Not agree nor disagree
858	1	1	1	1	1	1	1	1	0	0	0	0	1	0	1	1	1	1	0	1	0	0	0	0	0	1	2.06487	4.23301	-0.195256	2.1366	2020-03-21	Male	20	UFMG	Belo Horizonte	Southeast	1st year	Complete suspension	No	No	Completely agree	Completely agree	Completely agree	Agree	Completely agree	Completely agree	Agree	Completely agree	Completely agree
859	1	1	1	0	1	0	0	0	1	0	0	0	0	0	0	1	0	0	0	0	0	1	0	1	0	1	0.695748	2.02746	0.152793	1.16354	2020-03-20	Female	24	UFOP	Belo Horizonte	Southeast	5th year	Complete suspension	No	No	Agree	Agree	Agree	Disagree	Agree	Not agree nor disagree	Not agree nor disagree	Agree	Completely disagree
860	0	1	1	1	1	0	0	0	0	0	0	0	0	0	1	0	0	0	1	0	0	1	1	1	0	0	-0.488241	1.77025	0.323425	0.844033	2020-03-20	Female	20	UNIBH	Belo Horizonte	Southeast	1st year	No suspension	No	No	Not agree nor disagree	Agree	Completely agree	Agree	Agree	Not agree nor disagree	Disagree	Agree	Not agree nor disagree
861	1	1	1	1	0	0	1	1	1	1	1	0	1	0	0	0	1	1	1	0	1	1	0	1	0	0	2.18619	2.84707	2.31835	0.883081	2020-03-20	Female	24	UNIBH	Belo Horizonte	Southeast	3rd year	Complete suspension	No	No	Agree	Agree	Agree	Agree	Not agree nor disagree	Disagree	Agree	Agree	Not agree nor disagree
862	1	1	1	0	1	1	1	1	1	1	1	1	1	0	0	1	1	1	0	1	0	1	0	1	0	1	2.7656	3.98134	1.26745	1.82564	2020-03-20	Female	23	UNIBH	Belo Horizonte	Southeast	3rd year	Complete suspension	No	No	Agree	Agree	Agree	Not agree nor disagree	Agree	Agree	Agree	Not agree nor disagree	Not agree nor disagree
863	1	1	1	0	1	0	0	0	0	1	0	0	0	0	0	1	1	0	0	1	0	0	0	0	0	1	1.26653	2.02089	0.33628	0.950618	2020-03-20	Male	17	UNIBH	Belo Horizonte	Southeast	1st year	No suspension	No	No	Agree	Agree	Agree	Not agree nor disagree	Agree	Disagree	Disagree	Completely agree	Not agree nor disagree
864	1	1	1	0	0	0	0	0	1	1	1	1	0	1	1	0	0	0	1	0	0	0	0	0	1	1	-1.17088	1.35006	2.22061	-0.135048	2020-03-20	Female	20	UNIBH	Belo Horizonte	Southeast	1st year	No suspension	No	No	Agree	Completely agree	Completely agree	Not agree nor disagree	Not agree nor disagree	Completely disagree	Completely disagree	Not agree nor disagree	Completely disagree
865	1	1	1	1	1	1	1	0	1	1	1	1	1	0	0	1	1	1	0	0	1	1	1	1	0	0	2.99692	3.89833	1.97514	0.493903	2020-03-22	Female	25	UNIBH	Belo Horizonte	Southeast	6th year	Complete suspension	No	No	Agree	Agree	Completely agree	Agree	Agree	Agree	Agree	Agree	Completely disagree
866	1	1	1	1	1	1	0	1	1	1	0	0	1	0	1	1	1	1	0	1	0	1	1	1	0	1	2.22255	3.85157	0.675914	2.56008	2020-03-22	Female	23	UNIBH	Belo Horizonte	Southeast	2nd year	Complete suspension	No	No	Agree	Agree	Completely agree	Completely agree	Agree	Agree	Not agree nor disagree	Completely agree	Completely agree
867	1	1	1	0	1	0	0	0	0	0	1	1	1	0	0	1	1	1	0	1	0	1	1	1	0	0	2.74865	2.39626	0.557821	0.729064	2020-03-20	Male	22	UNIFENAS	Belo Horizonte	Southeast	3rd year	Complete suspension	No	No	Agree	Agree	Agree	Disagree	Agree	Not agree nor disagree	Not agree nor disagree	Not agree nor disagree	Disagree
868	0	1	1	0	1	0	0	1	1	1	1	0	1	0	1	1	0	1	1	1	0	1	1	0	0	1	1.18553	1.90723	1.45583	1.8524	2020-03-20	Female	23	UNIFENAS	Belo Horizonte	Southeast	5th year	Complete suspension	No	No	Disagree	Agree	Agree	Disagree	Agree	Completely disagree	Completely disagree	Not agree nor disagree	Disagree
869	1	1	1	1	1	1	1	1	0	0	1	0	1	0	0	1	1	1	0	1	0	1	1	1	0	1	2.74073	4.63126	-0.173566	2.46846	2020-03-20	Female	23	UNIFENAS	BELO HORIZONTE	Southeast	2nd year	Complete suspension	No	No	Agree	Agree	Completely agree	Agree	Completely agree	Agree	Agree	Completely agree	Not agree nor disagree
870	0	1	1	1	1	1	1	1	0	0	1	1	0	1	1	1	0	0	0	0	0	1	0	0	0	1	-0.564804	3.62066	0.237118	1.37056	2020-03-20	Male	19	UNIFENAS	Belo Horizonte	Southeast	1st year	Complete suspension	No	No	Not agree nor disagree	Agree	Completely agree	Agree	Agree	Completely agree	Agree	Completely agree	Completely agree
871	1	1	1	1	1	1	1	0	1	1	1	1	1	0	0	0	1	1	0	1	1	1	1	0	0	1	2.39195	4.3159	1.77872	1.09113	2020-03-20	Female	22	UNIFENAS	Belo Horizonte	Southeast	5th year	Complete suspension	No	No	Completely agree	Completely agree	Completely agree	Completely agree	Completely agree	Agree	Agree	Agree	Disagree
872	0	1	1	0	1	0	0	1	1	0	0	0	1	0	1	0	1	1	1	1	0	1	1	1	0	0	1.40974	1.84401	0.885043	1.86234	2020-03-21	Female	22	UNIFENAS	Belo Horizonte	Southeast	2nd year	Complete suspension	No	No	Not agree nor disagree	Agree	Agree	Disagree	Agree	Disagree	Disagree	Agree	Disagree
873	0	1	1	0	1	0	0	1	1	1	1	0	0	1	1	0	0	0	1	1	0	1	0	0	0	1	-1.32612	1.69372	1.5251	1.51119	2020-03-21	Female	19	UNIFENAS	Belo Horizonte	Southeast	1st year	Complete suspension	No	No	Disagree	Agree	Completely agree	Disagree	Agree	Disagree	Disagree	Agree	Agree
874	0	1	1	0	1	0	0	1	1	1	1	0	1	0	1	1	0	1	1	0	0	1	1	1	0	1	1.24396	1.75802	1.41134	1.71027	2020-03-22	Female	17	UNIFENAS	Belo Horizonte	Southeast	1st year	Suspension except internship	No	No	Disagree	Agree	Completely agree	Not agree nor disagree	Agree	Disagree	Not agree nor disagree	Agree	Disagree
875	1	1	1	1	1	0	0	1	1	1	1	0	1	0	0	1	1	1	0	0	0	1	1	1	0	1	2.72446	2.98041	0.914159	1.79868	2020-03-20	Female	19	UNIFENAS	Belo Horizonte	Southeast	1st year	Complete suspension	No	No	Agree	Agree	Completely agree	Agree	Completely agree	Not agree nor disagree	Not agree nor disagree	Completely agree	Agree
876	1	1	1	0	1	0	0	1	1	0	1	0	1	0	0	1	1	1	0	1	0	0	1	1	0	1	2.6022	2.47426	0.405358	1.95676	2020-03-20	Female	21	UNIFENAS	Belo Horizonte	Southeast	2nd year	Suspension except internship	No	No	Agree	Agree	Completely agree	Not agree nor disagree	Completely agree	Disagree	Disagree	Agree	Completely disagree
877	0	0	1	1	1	1	1	1	1	0	0	0	1	0	0	1	1	1	0	1	1	1	1	1	0	1	2.72249	3.58035	0.542562	2.51402	2020-03-20	Female	19	UNIFENAS	Belo Horizonte	Southeast	2nd year	Complete suspension	No	No	Disagree	Disagree	Completely agree	Agree	Completely agree	Completely agree	Completely agree	Completely agree	Completely agree
878	1	1	1	1	1	0	0	1	0	0	0	0	1	0	0	1	1	1	0	1	0	0	1	0	0	0	2.61348	2.66543	-0.0411335	1.50656	2020-03-20	Male	22	UNIFENAS	Belo Horizonte	Southeast	1st year	Complete suspension	No	No	Agree	Agree	Completely agree	Agree	Agree	Disagree	Not agree nor disagree	Agree	Disagree
879	0	1	1	0	1	0	0	0	0	0	0	0	1	0	0	0	0	0	0	1	0	1	1	1	0	1	0.875811	1.85475	-0.373491	1.61374	2020-03-20	Female	19	UNIFENAS	Belo Horizonte	Southeast	2nd year	Complete suspension	No	No	Not agree nor disagree	Agree	Agree	Disagree	Agree	Not agree nor disagree	Not agree nor disagree	Not agree nor disagree	Not agree nor disagree
880	1	0	1	0	1	0	0	0	1	1	1	1	1	0	1	1	0	1	0	1	0	0	1	0	0	0	1.46398	1.35043	1.58874	0.261905	2020-03-20	Female	19	UNIFENAS	Belo Horizonte	Southeast	2nd year	Complete suspension	No	No	Agree	Not agree nor disagree	Completely agree	Disagree	Agree	Disagree	Completely disagree	Agree	Completely disagree
881	0	0	1	0	1	0	0	0	0	1	1	1	1	0	1	0	0	1	1	1	0	0	0	0	0	0	0.671863	0.734531	1.73687	-0.0977428	2020-03-20	Female	22	UNIFENAS	Belo Horizonte	Southeast	1st year	Complete suspension	No	No	Disagree	Disagree	Completely agree	Completely disagree	Agree	Completely disagree	Completely disagree	Completely disagree	Completely disagree
882	1	1	1	1	1	1	1	1	0	0	0	0	1	0	0	1	1	1	0	1	0	1	1	0	0	1	2.68028	4.56207	-0.395057	2.51355	2020-03-20	Female	19	UNIFENAS	Belo Horizonte	Southeast	2nd year	Complete suspension	No	No	Agree	Agree	Completely agree	Completely agree	Completely agree	Completely agree	Agree	Completely agree	Completely agree
883	1	1	1	0	1	0	0	1	1	1	1	0	1	0	0	1	1	1	1	1	1	0	0	0	0	1	2.43998	2.17886	2.12389	1.25331	2020-03-20	Female	21	UNIFENAS	Belo Horizonte	Southeast	2nd year	Complete suspension	No	No	Agree	Agree	Completely agree	Disagree	Completely agree	Completely disagree	Completely disagree	Agree	Completely disagree
884	1	0	1	0	1	0	0	1	1	1	1	0	1	1	1	0	1	0	0	1	0	1	1	1	0	1	0.332878	2.10019	0.930292	2.03562	2020-03-20	Female	22	UNIFENAS	Belo Horizonte	Southeast	1st year	Suspension except internship	No	No	Agree	Not agree nor disagree	Completely agree	Not agree nor disagree	Agree	Completely disagree	Disagree	Completely agree	Disagree
885	0	1	1	0	1	0	0	0	0	1	0	0	1	0	1	0	1	0	0	1	1	1	1	1	0	1	1.09124	1.91081	0.767083	1.41877	2020-03-20	Male	20	UNIFENAS	Belo Horizonte	Southeast	1st year	Complete suspension	No	No	Not agree nor disagree	Completely agree	Completely agree	Disagree	Agree	Not agree nor disagree	Not agree nor disagree	Completely agree	Disagree
886	1	1	1	0	0	0	1	0	1	1	1	0	1	0	0	1	1	1	1	1	1	0	0	0	0	1	2.53684	2.37804	2.27806	0.68848	2020-03-20	Female	22	UNIFENAS	Belo Horizonte	Southeast	4th year	Complete suspension	No	No	Agree	Completely agree	Agree	Disagree	Not agree nor disagree	Disagree	Agree	Agree	Completely disagree
887	0	0	1	0	1	0	0	1	1	1	1	0	0	1	1	1	0	0	1	1	0	1	0	0	0	0	-0.831263	0.96109	1.73098	1.04671	2020-03-20	Male	21	UNIFENAS	Belo Horizonte	Southeast	1st year	Complete suspension	No	No	Disagree	Disagree	Agree	Disagree	Agree	Completely disagree	Completely disagree	Completely agree	Completely disagree
888	1	1	1	1	1	1	1	1	1	0	1	0	1	0	1	0	1	0	0	1	0	0	1	0	0	1	1.02809	4.17204	0.250859	2.12246	2020-03-20	Female	18	UNIFENAS	Belo Horizonte	Southeast	1st year	Complete suspension	No	No	Agree	Completely agree	Completely agree	Agree	Completely agree	Agree	Completely agree	Completely agree	Agree
889	0	1	1	0	1	0	0	0	1	0	1	0	1	0	0	1	1	1	0	1	0	1	1	1	0	0	2.67375	1.81492	0.700479	1.0407	2020-03-21	Female	18	UNIFENAS	Belo Horizonte	Southeast	1st year	Suspension except internship	No	No	Not agree nor disagree	Agree	Completely agree	Completely disagree	Agree	Disagree	Disagree	Completely agree	Not agree nor disagree
890	0	0	1	0	1	0	0	1	1	1	1	0	1	0	0	0	0	1	0	1	0	0	0	1	0	1	1.35602	1.19794	0.994179	1.48423	2020-03-22	Female	18	UNIFENAS	Belo Horizonte	Southeast	1st year	Complete suspension	No	No	Not agree nor disagree	Not agree nor disagree	Completely agree	Not agree nor disagree	Agree	Not agree nor disagree	Not agree nor disagree	Completely agree	Not agree nor disagree
891	0	0	1	0	1	0	0	1	1	1	0	0	0	0	1	0	1	0	0	1	0	1	1	1	0	1	0.22141	1.5409	0.508774	2.18644	2020-03-22	Female	19	UNIFENAS	Belo Horizonte	Southeast	1st year	Complete suspension	No	No	Disagree	Not agree nor disagree	Completely agree	Disagree	Completely agree	Not agree nor disagree	Not agree nor disagree	Completely agree	Not agree nor disagree
892	1	1	1	1	1	1	1	1	0	0	1	0	1	0	1	0	1	1	0	1	0	1	1	0	0	1	1.63267	4.57796	-0.138781	2.30974	2020-03-21	Female	26	UNIVAÇO	Belo Horizonte	Southeast	6th year	Complete suspension	No	No	Completely agree	Completely agree	Completely agree	Completely agree	Completely agree	Completely agree	Completely agree	Completely agree	Completely disagree
893	1	1	1	0	0	0	0	0	1	1	1	1	1	0	0	0	1	1	1	1	1	0	0	0	0	1	2.03089	1.76888	2.61078	0.22965	2020-03-20	Female	31	UNIFENAS	Belo Horizonte - MG	Southeast	5th year	Complete suspension	No	No	Agree	Agree	Agree	Not agree nor disagree	Not agree nor disagree	Not agree nor disagree	Not agree nor disagree	Not agree nor disagree	Disagree
894	0	1	1	0	1	0	0	0	1	0	0	1	1	0	1	0	1	1	0	0	0	1	1	0	0	1	1.54969	1.88031	0.572201	0.988876	2020-03-21	Female	19	FAMINAS	Belo Horizonte - MG	Southeast	3rd year	Complete suspension	No	No	Not agree nor disagree	Agree	Completely agree	Disagree	Agree	Disagree	Disagree	Agree	Agree
895	0	1	1	0	1	0	1	1	1	1	1	0	0	0	1	0	0	0	0	0	1	0	1	0	0	1	-0.378711	1.98816	1.25354	1.15434	2020-03-21	Male	18	UNIFENAS	Belo Horizonte (MG)	Southeast	1st year	Complete suspension	No	No	Not agree nor disagree	Agree	Agree	Disagree	Agree	Not agree nor disagree	Agree	Agree	Agree
896	1	1	1	1	1	1	1	0	1	1	1	1	1	1	1	0	1	1	0	1	1	1	0	1	1	1	1.26055	4.31921	2.24872	0.931244	2020-03-20	Male	33	UFOP	Belo Horizonte / Ouro Preto	Southeast	6th year	Complete suspension	No	No	Completely agree	Completely agree	Completely agree	Completely agree	Completely agree	Completely agree	Agree	Not agree nor disagree	Not agree nor disagree
897	0	0	1	0	1	0	0	0	0	1	1	0	1	0	0	1	1	0	0	1	1	1	0	0	0	0	2.03221	1.08978	1.31134	0.287578	2020-03-20	Female	19	UNIFENAS	Belo Horizonte MG	Southeast	2nd year	Complete suspension	No	No	Not agree nor disagree	Disagree	Completely agree	Completely disagree	Completely agree	Completely disagree	Completely disagree	Completely disagree	Completely disagree
898	0	0	1	0	1	0	0	1	1	1	1	0	0	0	1	0	0	0	0	0	0	1	1	1	0	1	-0.43723	1.22554	0.685811	1.60865	2020-03-22	Female	18	UNIFENAS	Belo Horizonte- MG	Southeast	1st year	Complete suspension	No	No	Not agree nor disagree	Disagree	Agree	Disagree	Agree	Disagree	Disagree	Completely agree	Agree
899	1	1	1	1	1	1	1	0	1	0	0	0	1	0	0	1	0	1	1	1	0	1	1	0	0	1	1.91881	4.13232	0.649735	1.89629	2020-03-20	Female	25	FCMMG	Belo Horizonte/MG	Southeast	6th year	Complete suspension	No	No	Completely agree	Completely agree	Completely agree	Agree	Completely agree	Agree	Completely agree	Completely agree	Completely disagree
900	1	1	1	0	1	0	1	1	0	0	1	1	0	1	1	0	1	0	0	1	0	1	1	1	0	1	-0.329215	3.33448	0.183247	1.88293	2020-03-20	Male	22	PUC MG BETIM	Betim	Southeast	4th year	Complete suspension	No	No	Agree	Agree	Agree	Not agree nor disagree	Agree	Not agree nor disagree	Agree	Completely agree	Agree
901	0	1	1	0	1	0	1	0	1	0	1	0	1	0	0	1	0	0	0	1	1	1	0	1	0	0	1.52179	2.11518	1.18757	0.711709	2020-03-20	Female	22	PUC MG BETIM	Betim	Southeast	3rd year	Complete suspension	No	No	Disagree	Agree	Completely agree	Disagree	Completely agree	Disagree	Agree	Agree	Disagree
902	0	1	1	0	1	1	1	1	1	0	0	1	1	0	0	1	0	1	0	1	0	1	0	0	0	1	1.95175	3.35005	0.470456	1.91629	2020-03-20	Female	30	PUC MG BETIM	Betim	Southeast	3rd year	Complete suspension	No	No	Not agree nor disagree	Agree	Completely agree	Not agree nor disagree	Completely agree	Agree	Agree	Completely agree	Completely agree
903	1	1	1	0	1	1	0	0	1	0	1	1	1	0	0	1	1	0	0	1	1	1	0	1	0	0	2.25638	2.87047	1.49805	0.544277	2020-03-20	Male	29	PUC MG BETIM	Betim	Southeast	4th year	Complete suspension	No	No	Completely agree	Completely agree	Completely agree	Disagree	Agree	Agree	Not agree nor disagree	Completely agree	Completely disagree
904	0	0	0	0	0	0	0	0	1	1	0	0	1	0	0	1	0	1	0	0	1	1	1	1	0	0	2.07939	0.37944	1.54631	0.468442	2020-03-20	Female	26	PUC MG BETIM	Betim	Southeast	4th year	No suspension	No	No	Completely disagree	Not agree nor disagree	Not agree nor disagree	Disagree	Disagree	Completely disagree	Completely disagree	Not agree nor disagree	Completely disagree
905	0	1	1	1	1	0	0	1	1	1	1	1	0	1	1	0	0	0	1	1	0	1	0	0	0	0	-1.19801	1.95806	2.08627	0.765304	2020-03-20	Female	20	PUC MG BETIM	Betim	Southeast	1st year	Complete suspension	No	No	Not agree nor disagree	Agree	Completely agree	Agree	Agree	Not agree nor disagree	Not agree nor disagree	Completely agree	Not agree nor disagree
906	1	0	1	0	1	0	0	0	0	0	0	0	1	0	0	1	1	0	0	0	0	0	0	0	0	0	1.93925	1.19608	0.00458393	0.299917	2020-03-20	Female	21	PUC MG BETIM	betim	Southeast	3rd year	No suspension	No	No	Agree	Not agree nor disagree	Completely agree	Disagree	Agree	Disagree	Disagree	Agree	Disagree
907	1	1	1	0	1	1	0	1	1	0	0	0	1	0	1	0	0	1	0	0	0	1	1	1	0	1	0.981891	3.06199	0.0279861	2.22235	2020-03-20	Female	21	PUC MG BETIM	Betim	Southeast	3rd year	Complete suspension	No	No	Agree	Agree	Completely agree	Not agree nor disagree	Completely agree	Agree	Not agree nor disagree	Completely agree	Not agree nor disagree
908	0	1	1	1	1	0	0	0	1	1	1	0	0	0	1	1	0	0	1	1	0	0	0	0	0	0	-0.0580163	1.50591	1.79431	0.299726	2020-03-20	Female	32	PUC MG BETIM	BETIM	Southeast	3rd year	No suspension	No	No	Completely disagree	Agree	Completely agree	Agree	Completely agree	Disagree	Not agree nor disagree	Not agree nor disagree	Completely disagree
909	1	1	1	1	1	1	0	1	0	1	1	0	1	0	1	1	1	0	1	0	0	0	0	0	0	0	1.33712	2.89182	1.21145	0.837585	2020-03-20	Male	22	PUC MG BETIM	Betim	Southeast	3rd year	Complete suspension	No	No	Completely agree	Completely agree	Completely agree	Completely agree	Completely agree	Agree	Not agree nor disagree	Agree	Completely disagree
910	1	0	1	1	1	1	1	1	1	1	0	0	1	0	1	1	1	1	1	1	0	1	1	1	0	0	2.08165	3.65175	1.33181	2.14433	2020-03-20	Male	20	PUC MG BETIM	betim	Southeast	3rd year	Complete suspension	No	No	Agree	Disagree	Completely agree	Agree	Agree	Agree	Agree	Completely agree	Agree
911	1	1	1	0	1	1	1	0	1	1	1	1	1	0	0	1	1	1	1	1	0	1	0	1	0	0	2.67874	3.45892	2.09602	0.701552	2020-03-20	Female	30	PUC MG BETIM	Betim	Southeast	4th year	Complete suspension	No	No	Completely agree	Completely agree	Completely agree	Not agree nor disagree	Agree	Agree	Agree	Completely agree	Disagree
912	1	1	1	0	0	0	0	0	1	0	1	1	0	1	1	0	0	0	0	0	0	1	0	1	0	1	-0.979782	1.80867	0.938522	0.568709	2020-03-20	Female	21	PUC MG BETIM	Betim	Southeast	3rd year	Complete suspension	No	No	Agree	Agree	Agree	Completely disagree	Not agree nor disagree	Disagree	Not agree nor disagree	Disagree	Completely disagree
913	1	1	1	1	1	1	0	0	1	0	1	0	1	0	0	1	0	1	0	1	1	1	0	1	0	1	2.15651	3.55624	1.05168	1.36581	2020-03-20	Male	23	PUC MG BETIM	Betim	Southeast	3rd year	Complete suspension	No	No	Agree	Agree	Agree	Agree	Agree	Agree	Not agree nor disagree	Not agree nor disagree	Not agree nor disagree
914	0	0	1	0	1	0	0	0	1	1	1	1	1	0	0	1	0	1	0	1	1	1	0	1	0	0	2.09167	1.07258	2.15624	0.175456	2020-03-20	Female	32	PUC MG BETIM	Betim	Southeast	4th year	Complete suspension	No	No	Not agree nor disagree	Not agree nor disagree	Agree	Not agree nor disagree	Agree	Not agree nor disagree	Disagree	Disagree	Completely disagree
915	0	1	1	1	1	0	1	0	0	1	1	1	0	1	1	0	0	0	0	1	0	0	1	1	0	0	-0.897649	2.40419	1.0717	0.401159	2020-03-20	Male	24	PUC MG BETIM	Betim	Southeast	4th year	Complete suspension	No	No	Not agree nor disagree	Agree	Completely agree	Agree	Agree	Not agree nor disagree	Agree	Completely disagree	Completely disagree
916	1	1	1	0	1	0	0	0	1	0	0	0	1	1	1	1	1	1	0	0	1	1	1	1	0	0	1.58606	2.07374	1.12474	0.844444	2020-03-20	Female	23	PUC MG BETIM	Betim	Southeast	3rd year	Complete suspension	No	No	Agree	Agree	Completely agree	Not agree nor disagree	Agree	Not agree nor disagree	Not agree nor disagree	Completely agree	Completely disagree
917	0	1	1	0	1	1	0	0	1	0	1	0	1	0	1	0	1	0	1	0	0	1	0	1	0	1	0.811817	2.36275	0.929975	1.16962	2020-03-20	Female	22	PUC MG BETIM	Betim	Southeast	4th year	Complete suspension	No	No	Not agree nor disagree	Agree	Completely agree	Not agree nor disagree	Agree	Agree	Disagree	Agree	Completely disagree
918	1	1	1	1	1	1	1	1	0	0	1	0	1	0	1	0	1	1	0	1	0	1	1	1	0	1	1.6975	4.61905	-0.15352	2.48315	2020-03-20	Female	23	PUC MG BETIM	Betim	Southeast	4th year	Complete suspension	No	No	Completely agree	Agree	Completely agree	Completely agree	Agree	Completely agree	Completely agree	Completely agree	Agree
919	1	1	1	1	1	0	0	0	1	1	1	0	1	0	0	1	1	1	0	0	1	1	0	1	0	0	2.85736	2.44841	1.89005	0.301948	2020-03-20	Female	26	PUC MG BETIM	BETIM	Southeast	3rd year	No suspension	No	No	Completely agree	Completely agree	Completely agree	Completely agree	Agree	Disagree	Disagree	Not agree nor disagree	Completely disagree
920	0	0	1	0	1	0	0	1	1	1	1	1	1	0	1	1	1	1	0	0	1	0	0	1	1	0	2.15362	0.940937	2.30974	0.181291	2020-03-20	Female	29	PUC MG BETIM	Betim	Southeast	3rd year	Complete suspension	No	No	Disagree	Not agree nor disagree	Completely agree	Disagree	Agree	Not agree nor disagree	Completely disagree	Not agree nor disagree	Completely disagree
921	1	1	1	0	1	0	0	1	1	1	1	0	1	0	1	0	0	0	1	0	0	0	0	1	0	0	0.200343	1.50874	1.66287	0.747327	2020-03-20	Male	24	PUC MG BETIM	Betim	Southeast	5th year	Complete suspension	No	No	Completely agree	Completely agree	Completely agree	Disagree	Completely agree	Disagree	Completely disagree	Completely agree	Disagree
922	1	1	1	1	1	1	1	1	1	1	1	0	1	0	0	1	1	1	0	1	0	1	1	1	0	1	2.80593	4.50647	0.836856	2.39217	2020-03-21	Female	28	PUC MG BETIM	Betim	Southeast	6th year	Complete suspension	No	No	Completely agree	Completely agree	Completely agree	Completely agree	Completely agree	Completely agree	Completely agree	Completely agree	Not agree nor disagree
923	1	1	1	0	0	0	0	0	1	1	1	1	1	0	0	1	1	1	1	1	1	1	0	1	0	0	2.68252	1.81299	2.80887	0.174451	2020-03-20	Female	24	PUC MG BETIM	Betim	Southeast	6th year	Complete suspension	No	No	Agree	Agree	Agree	Not agree nor disagree	Not agree nor disagree	Disagree	Not agree nor disagree	Disagree	Completely disagree
924	1	1	1	1	1	1	1	0	1	1	1	0	0	0	1	0	0	0	0	0	0	1	1	1	0	1	-0.158473	3.87069	0.739082	1.38129	2020-03-20	Female	24	PUC MG BETIM	Betim	Southeast	6th year	Complete suspension	No	No	Agree	Agree	Completely agree	Completely agree	Completely agree	Completely agree	Completely agree	Completely agree	Completely disagree
925	1	1	1	0	1	0	0	0	0	1	1	0	1	0	1	0	1	1	0	1	0	0	0	0	0	0	1.57925	1.87625	0.974492	0.305555	2020-03-21	Male	19	FAMINAS	Bh	Southeast	2nd year	Complete suspension	No	No	Agree	Agree	Agree	Disagree	Agree	Not agree nor disagree	Not agree nor disagree	Agree	Disagree
926	1	1	1	0	1	1	0	1	1	1	1	1	0	1	0	1	0	0	1	1	1	1	1	0	0	0	-0.00577705	2.69598	2.3652	0.931589	2020-03-21	Female	20	FAMINAS	Bh	Southeast	2nd year	Complete suspension	No	No	Agree	Agree	Agree	Disagree	Agree	Agree	Disagree	Disagree	Disagree
927	1	1	1	0	0	0	0	0	1	1	1	1	0	1	1	0	0	0	1	0	1	1	0	1	0	0	-0.998712	1.33143	2.73154	-0.251253	2020-03-21	Female	19	FAMINAS	BH	Southeast	2nd year	Complete suspension	No	No	Agree	Agree	Agree	Completely disagree	Not agree nor disagree	Completely disagree	Completely disagree	Not agree nor disagree	Disagree
928	0	1	1	1	1	1	1	0	1	0	1	0	0	0	0	1	0	1	1	0	0	0	0	1	0	1	1.11488	3.14512	0.938791	1.00905	2020-03-20	Female	22	FASEH	BH	Southeast	6th year	Complete suspension	No	No	Not agree nor disagree	Agree	Completely agree	Agree	Agree	Agree	Agree	Agree	Completely disagree
929	1	1	1	1	1	0	0	1	1	1	1	1	0	0	1	0	1	1	0	1	0	0	0	1	0	1	0.926352	2.83012	1.38307	1.33869	2020-03-21	Female	18	FASEH	Bh	Southeast	1st year	Complete suspension	No	No	Agree	Agree	Completely agree	Agree	Completely agree	Disagree	Disagree	Disagree	Disagree
930	0	0	1	0	1	0	0	0	1	1	1	1	1	0	0	1	1	1	1	1	1	1	1	1	0	0	2.58916	1.2105	2.56139	0.415276	2020-03-21	Female	20	FASEH	BH	Southeast	1st year	Complete suspension	No	No	Not agree nor disagree	Not agree nor disagree	Completely agree	Not agree nor disagree	Agree	Not agree nor disagree	Not agree nor disagree	Agree	Not agree nor disagree
931	1	1	1	1	1	0	0	1	1	1	1	1	0	0	1	0	1	1	0	1	0	0	0	1	0	1	0.926352	2.83012	1.38307	1.33869	2020-03-22	Female	18	FASEH	Bh	Southeast	1st year	Complete suspension	No	No	Agree	Agree	Completely agree	Agree	Completely agree	Disagree	Disagree	Disagree	Disagree
932	0	1	1	0	1	0	0	0	1	1	1	1	1	0	0	1	1	1	0	1	0	0	0	0	0	1	2.56818	1.6918	1.52172	0.507813	2020-03-20	Female	24	FCMMG	BH	Southeast	6th year	Complete suspension	No	No	Disagree	Agree	Agree	Not agree nor disagree	Agree	Not agree nor disagree	Disagree	Agree	Disagree
933	1	1	1	1	1	1	1	0	0	0	0	0	1	0	0	1	1	1	0	1	0	1	1	0	0	1	2.72515	4.4109	-0.290547	1.90856	2020-03-20	Female	27	FCMMG	Bh	Southeast	6th year	Complete suspension	No	No	Agree	Agree	Completely agree	Completely agree	Completely agree	Completely agree	Completely agree	Agree	Completely disagree
934	0	0	1	0	0	0	0	0	1	0	1	0	1	0	0	0	0	1	1	0	0	1	0	0	1	0	1.2551	0.528211	1.50457	-0.0136396	2020-03-20	Male	22	FCMMG	BH	Southeast	6th year	Complete suspension	No	No	Not agree nor disagree	Not agree nor disagree	Agree	Not agree nor disagree	Not agree nor disagree	Completely disagree	Completely disagree	Completely disagree	Completely disagree
935	1	1	1	0	1	0	0	0	1	1	1	1	1	0	0	1	1	1	1	0	1	1	0	0	1	0	2.6527	1.88378	2.89914	-0.404932	2020-03-20	Female	25	FCMMG	BH	Southeast	6th year	Complete suspension	No	No	Agree	Agree	Completely agree	Not agree nor disagree	Agree	Not agree nor disagree	Not agree nor disagree	Completely disagree	Completely disagree
936	1	1	1	0	1	0	1	0	0	0	1	0	1	0	0	1	1	1	0	1	1	1	1	1	0	0	2.826	2.95951	0.726003	0.963871	2020-03-20	Female	22	FCMMG	BH	Southeast	3rd year	Complete suspension	No	No	Agree	Agree	Completely agree	Not agree nor disagree	Agree	Not agree nor disagree	Completely agree	Agree	Completely disagree
937	1	1	1	0	1	0	1	0	0	1	1	1	1	0	1	0	0	1	0	0	0	1	1	1	0	1	1.08854	2.88456	0.812699	0.875478	2020-03-20	Female	22	FCMMG	BH	Southeast	5th year	Complete suspension	No	No	Agree	Agree	Agree	Not agree nor disagree	Agree	Not agree nor disagree	Agree	Disagree	Completely disagree
938	1	1	1	1	1	1	1	1	1	1	1	1	1	0	0	1	1	1	1	1	0	1	1	0	0	1	2.5954	4.4312	1.67856	1.90359	2020-03-20	Female	23	FCMMG	BH	Southeast	6th year	Complete suspension	No	No	Completely agree	Completely agree	Completely agree	Completely agree	Completely agree	Completely agree	Completely agree	Completely agree	Not agree nor disagree
939	1	1	1	1	1	1	1	1	1	1	1	1	1	0	0	1	1	1	1	1	0	1	1	0	0	1	2.5954	4.4312	1.67856	1.90359	2020-03-20	Female	23	FCMMG	BH	Southeast	6th year	Complete suspension	No	No	Completely agree	Completely agree	Completely agree	Completely agree	Completely agree	Completely agree	Completely agree	Completely agree	Not agree nor disagree
940	0	1	1	1	0	0	0	1	0	0	0	0	1	0	0	0	0	0	0	1	0	0	1	0	0	0	0.828843	1.62484	-0.112921	1.29896	2020-03-20	Male	19	UFMG	BH	Southeast	1st year	Complete suspension	No	No	Disagree	Agree	Agree	Agree	Not agree nor disagree	Completely disagree	Completely disagree	Completely agree	Agree
941	1	1	1	1	0	1	1	1	1	1	1	1	0	0	0	1	1	0	0	1	0	1	1	1	0	1	1.53818	4.13981	1.07822	1.95965	2020-03-22	Female	22	UFMG	Bh	Southeast	6th year	Complete suspension	No	No	Agree	Agree	Completely agree	Completely agree	Not agree nor disagree	Agree	Completely agree	Completely agree	Not agree nor disagree
942	1	1	1	1	1	0	0	1	1	1	1	1	1	0	1	0	1	1	0	1	1	0	0	0	0	0	1.70514	2.51278	2.19985	0.538657	2020-03-20	Male	22	UNIBH	Bh	Southeast	3rd year	Complete suspension	No	No	Agree	Completely agree	Completely agree	Completely agree	Completely agree	Not agree nor disagree	Not agree nor disagree	Not agree nor disagree	Not agree nor disagree
943	1	1	1	0	1	0	0	0	1	1	0	0	1	0	0	1	1	1	0	0	0	0	0	0	0	0	2.64225	1.62645	1.15294	0.241836	2020-03-21	Female	24	FAMINAS	BH	Southeast	2nd year	Complete suspension	No	No	Agree	Agree	Agree	Disagree	Agree	Disagree	Disagree	Not agree nor disagree	Disagree
944	1	1	1	0	0	0	0	0	1	1	1	1	1	0	1	0	1	0	1	1	1	1	0	0	0	0	0.988348	1.6688	2.74075	0.00692151	2020-03-20	Female	21	FURB	Blumenau	South	3rd year	Complete suspension	No	No	Agree	Agree	Agree	Disagree	Not agree nor disagree	Disagree	Not agree nor disagree	Not agree nor disagree	Disagree
945	1	1	1	0	1	0	1	0	1	1	1	1	1	0	0	1	1	1	0	0	1	1	0	0	0	0	2.82464	2.58442	2.17269	-0.11262	2020-03-20	Female	32	FURB	Blumenau	South	3rd year	Complete suspension	No	No	Agree	Agree	Agree	Not agree nor disagree	Completely agree	Not agree nor disagree	Agree	Completely disagree	Completely disagree
946	0	0	0	0	0	0	1	0	1	1	1	0	1	0	0	1	1	1	0	0	1	1	0	0	0	0	2.67066	1.08878	1.92316	0.020384	2020-03-20	Female	26	FURB	Blumenau	South	4th year	Complete suspension	No	No	Completely disagree	Not agree nor disagree	Not agree nor disagree	Completely disagree	Not agree nor disagree	Completely disagree	Completely agree	Not agree nor disagree	Completely disagree
947	1	1	1	0	1	0	0	0	1	1	1	0	1	1	1	0	1	1	0	0	1	0	0	1	0	0	1.05692	1.66164	2.04245	0.0150672	2020-03-20	Female	23	FURB	Blumenau	South	4th year	Complete suspension	No	No	Agree	Agree	Completely agree	Completely disagree	Agree	Disagree	Disagree	Agree	Completely disagree
948	1	1	1	1	1	0	0	0	1	0	1	0	1	0	0	1	1	1	0	0	0	0	0	0	0	0	2.63946	2.24191	0.863898	0.202914	2020-03-20	Female	24	FURB	Blumenau- SC	South	4th year	Complete suspension	No	No	Agree	Agree	Completely agree	Agree	Completely agree	Not agree nor disagree	Not agree nor disagree	Not agree nor disagree	Completely disagree
949	1	1	1	0	1	1	1	0	1	1	1	1	0	1	1	0	1	0	0	1	0	0	0	1	0	0	-0.208217	3.1312	1.6007	0.425196	2020-03-20	Male	25	UFRR	Boa Vista	North	6th year	Complete suspension	No	No	Completely agree	Completely agree	Agree	Not agree nor disagree	Agree	Agree	Agree	Not agree nor disagree	Not agree nor disagree
950	0	1	1	0	1	0	0	0	0	0	0	0	0	0	1	1	1	1	0	0	0	0	0	1	1	1	1.31116	1.57934	0.0788783	0.805734	2020-03-20	Female	29	UFRR	boa vista	North	5th year	Complete suspension	No	No	Not agree nor disagree	Agree	Completely agree	Not agree nor disagree	Agree	Not agree nor disagree	Disagree	Disagree	Disagree
951	1	1	1	0	1	0	1	0	1	1	1	1	0	0	0	0	1	0	0	1	1	0	0	0	0	0	0.980992	2.35329	2.04526	-0.132325	2020-03-20	Female	24	UFRR	Boa Vista	North	6th year	Complete suspension	No	No	Agree	Agree	Completely agree	Not agree nor disagree	Agree	Not agree nor disagree	Agree	Disagree	Disagree
952	1	0	1	1	1	0	0	0	1	1	1	1	0	1	0	1	1	1	0	0	1	0	0	0	0	0	1.33753	1.68428	2.28428	-0.478265	2020-03-20	Female	28	UFRR	Boa Vista	North	6th year	Complete suspension	No	No	Agree	Not agree nor disagree	Completely agree	Completely agree	Agree	Completely disagree	Not agree nor disagree	Completely disagree	Completely disagree
953	1	1	1	0	1	0	1	1	0	0	1	0	1	0	0	0	1	1	0	1	1	0	0	0	0	1	2.09958	3.00004	0.552966	1.41143	2020-03-20	Male	23	UFRR	Boa vista	North	5th year	Complete suspension	No	No	Completely agree	Completely agree	Completely agree	Completely disagree	Completely agree	Not agree nor disagree	Agree	Completely agree	Completely disagree
954	1	0	1	0	1	0	0	0	1	0	0	0	1	0	0	1	1	1	0	0	1	0	0	0	0	0	2.61656	1.21854	1.09499	0.180178	2020-03-20	Female	20	UFRR	Boa Vista	North	3rd year	No suspension	No	No	Agree	Not agree nor disagree	Completely agree	Disagree	Agree	Disagree	Disagree	Not agree nor disagree	Not agree nor disagree
955	0	0	1	0	1	0	0	0	1	1	1	1	0	1	1	0	0	0	0	0	0	0	0	0	0	0	-1.1162	0.456522	1.62816	-0.429842	2020-03-20	Male	23	UFRR	Boa Vista	North	3rd year	Complete suspension	No	No	Completely disagree	Completely disagree	Agree	Not agree nor disagree	Agree	Not agree nor disagree	Completely disagree	Completely disagree	Completely disagree
956	0	0	1	0	1	0	0	1	1	1	1	1	0	1	1	0	0	0	1	1	1	0	0	0	0	0	-1.26555	0.691377	2.58167	0.297581	2020-03-20	Female	21	UFRR	Boa vista	North	3rd year	Complete suspension	No	No	Not agree nor disagree	Not agree nor disagree	Agree	Not agree nor disagree	Agree	Not agree nor disagree	Not agree nor disagree	Agree	Not agree nor disagree
957	0	0	1	1	1	0	0	0	0	1	1	0	0	1	1	0	0	0	1	0	1	0	1	1	0	0	-1.14371	0.95974	1.74663	0.0689815	2020-03-20	Female	26	UFRR	Boa vista	North	3rd year	Complete suspension	No	No	Completely disagree	Disagree	Agree	Agree	Agree	Disagree	Completely disagree	Not agree nor disagree	Disagree
958	1	1	1	1	1	1	1	1	0	0	1	0	1	1	1	1	1	1	0	1	0	1	1	1	0	1	1.52354	4.64318	-0.0064537	2.5108	2020-03-20	Male	42	UFRR	Boa Vista	North	2nd year	Complete suspension	No	No	Completely agree	Completely agree	Completely agree	Completely agree	Completely agree	Completely agree	Completely agree	Completely agree	Completely agree
959	1	1	1	1	1	1	0	0	1	1	1	0	0	1	1	0	0	0	0	0	0	0	1	0	0	0	-0.9295	2.6361	1.15878	0.346282	2020-03-20	Female	26	UFRR	Boa Vista	North	3rd year	No suspension	No	No	Agree	Agree	Completely agree	Agree	Completely agree	Agree	Not agree nor disagree	Agree	Completely disagree
960	1	0	1	0	1	0	0	0	1	1	1	0	0	0	0	1	0	0	0	1	1	0	1	1	0	1	0.748543	1.47074	1.35122	0.936469	2020-03-20	Male	22	UFRR	Boa vista	North	2nd year	Suspension except internship	No	No	Agree	Not agree nor disagree	Completely agree	Completely disagree	Agree	Disagree	Completely disagree	Not agree nor disagree	Disagree
961	1	1	1	0	1	1	1	1	0	0	1	0	0	1	1	0	1	0	0	1	0	0	0	1	0	1	-0.401411	3.64902	-0.0547351	1.90764	2020-03-20	Female	22	UFRR	Boa Vista	North	5th year	Complete suspension	No	No	Agree	Completely agree	Completely agree	Not agree nor disagree	Completely agree	Agree	Agree	Completely agree	Completely disagree
962	0	1	1	0	1	1	0	0	0	0	1	0	0	1	1	0	0	0	1	1	0	0	0	0	1	0	-1.25475	1.82337	0.980209	0.255639	2020-03-20	Male	23	UFRR	Boa Vista	North	2nd year	No suspension	No	No	Disagree	Agree	Agree	Disagree	Agree	Agree	Disagree	Disagree	Completely disagree
963	0	0	1	0	1	0	0	0	1	1	1	1	0	1	1	0	0	0	0	0	0	0	0	0	0	0	-1.1162	0.456522	1.62816	-0.429842	2020-03-20	Male	23	UFRR	Boa Vista	North	3rd year	Complete suspension	No	No	Completely disagree	Completely disagree	Agree	Not agree nor disagree	Agree	Not agree nor disagree	Completely disagree	Completely disagree	Completely disagree
964	0	0	1	0	1	0	0	1	1	1	1	1	1	0	1	0	1	1	1	1	0	1	0	1	0	1	1.3532	1.59721	1.86467	1.50144	2020-03-20	Female	21	UFRR	Boa Vista	North	1st year	Suspension except internship	No	No	Not agree nor disagree	Not agree nor disagree	Completely agree	Not agree nor disagree	Completely agree	Not agree nor disagree	Not agree nor disagree	Agree	Agree
965	0	0	1	0	1	0	0	1	1	1	0	0	0	1	1	0	0	0	1	1	0	0	0	1	0	1	-1.34886	0.971042	1.26718	1.66724	2020-03-20	Male	17	UFRR	Boa Vista	North	1st year	No suspension	No	No	Disagree	Disagree	Completely agree	Not agree nor disagree	Agree	Disagree	Disagree	Completely agree	Not agree nor disagree
966	0	0	1	0	1	0	1	0	1	1	1	0	0	1	1	1	0	0	1	0	0	0	1	1	0	1	-0.744332	1.38098	1.43759	0.901039	2020-03-20	Male	22	UFRR	Boa vista	North	1st year	No suspension	No	No	Disagree	Disagree	Agree	Not agree nor disagree	Agree	Disagree	Agree	Agree	Completely disagree
967	1	0	1	0	1	0	1	0	1	1	0	0	0	1	1	0	0	0	0	0	0	1	0	1	0	0	-0.936653	1.8191	0.994386	0.634925	2020-03-20	Female	18	UFRR	boa vista	North	1st year	No suspension	No	No	Agree	Disagree	Agree	Completely disagree	Completely agree	Not agree nor disagree	Agree	Not agree nor disagree	Disagree
968	0	0	1	1	1	0	0	0	1	0	1	0	0	1	1	0	0	0	1	1	1	0	0	0	0	0	-1.25366	1.07996	1.8392	0.170799	2020-03-20	Female	24	UFRR	Boa vista	North	1st year	No suspension	No	No	Completely disagree	Completely disagree	Completely agree	Completely agree	Completely agree	Completely disagree	Completely disagree	Completely disagree	Completely disagree
969	0	0	1	0	0	0	0	0	1	1	0	0	0	0	1	0	0	0	1	0	0	0	0	0	0	0	-0.645261	0.0106571	1.53332	0.0179526	2020-03-20	Female	23	UFRR	Boa Vista	North	1st year	Complete suspension	No	No	Disagree	Disagree	Agree	Disagree	Not agree nor disagree	Disagree	Completely disagree	Not agree nor disagree	Completely disagree
970	0	0	1	0	1	0	1	0	1	1	0	0	1	0	1	0	0	0	0	1	0	0	0	1	0	0	0.364985	1.28287	0.987373	0.761293	2020-03-20	Female	18	UFRR	Boa Vista	North	1st year	Suspension except internship	No	No	Not agree nor disagree	Not agree nor disagree	Completely agree	Disagree	Completely agree	Completely disagree	Agree	Agree	Not agree nor disagree
971	0	0	1	0	1	0	0	0	0	1	1	0	0	1	1	0	0	0	0	0	0	0	0	1	0	0	-1.10774	0.493619	0.827244	-0.00582323	2020-03-20	Female	24	UFRR	Boa Vista	North	1st year	No suspension	No	No	Disagree	Disagree	Agree	Disagree	Agree	Disagree	Disagree	Agree	Disagree
972	1	0	1	0	1	0	0	1	0	0	1	0	0	1	1	1	0	1	0	1	0	1	1	1	0	1	-0.0217481	2.14575	-0.0447811	2.07194	2020-03-20	Male	19	UFRR	Boa Vista	North	1st year	Complete suspension	No	No	Agree	Not agree nor disagree	Agree	Not agree nor disagree	Completely agree	Completely disagree	Completely disagree	Agree	Completely disagree
973	0	0	1	0	1	0	0	0	1	1	1	1	0	1	1	1	0	0	0	0	0	1	1	1	0	0	-0.483197	0.856637	1.47789	0.230142	2020-03-20	Female	20	UFRR	Boa Vista	North	2nd year	Complete suspension	No	No	Disagree	Completely disagree	Completely agree	Disagree	Completely agree	Disagree	Disagree	Completely disagree	Completely disagree
974	0	1	1	0	1	0	0	0	1	1	1	1	1	0	0	1	1	1	1	1	1	0	0	0	0	0	2.50584	1.29572	2.76879	-0.18785	2020-03-20	Female	30	UFRR	Boa Vista	North	6th year	Complete suspension	No	No	Not agree nor disagree	Completely agree	Completely agree	Disagree	Agree	Completely disagree	Completely disagree	Completely disagree	Completely disagree
975	0	1	1	0	1	0	0	0	1	1	1	1	1	0	0	1	1	1	1	1	1	0	0	0	1	0	2.55671	1.31255	2.95686	-0.350867	2020-03-20	Male	36	UFRR	Boa Vista	North	4th year	Complete suspension	No	No	Not agree nor disagree	Agree	Agree	Disagree	Agree	Completely disagree	Completely disagree	Completely disagree	Completely disagree
976	0	1	1	1	1	0	0	1	1	1	1	0	1	0	1	0	1	1	1	0	1	0	0	1	0	1	1.43804	2.03354	2.12002	1.14616	2020-03-20	Female	25	UFRR	Boa Vista	North	5th year	Complete suspension	No	No	Disagree	Agree	Agree	Agree	Agree	Not agree nor disagree	Disagree	Not agree nor disagree	Disagree
977	0	0	1	0	0	0	0	0	1	1	1	1	0	1	1	0	0	0	0	0	0	0	0	0	0	0	-1.10674	0.171193	1.71095	-0.502434	2020-03-20	Female	21	UFRR	Boa Vista	North	3rd year	Complete suspension	No	No	Disagree	Not agree nor disagree	Agree	Disagree	Not agree nor disagree	Completely disagree	Disagree	Disagree	Completely disagree
978	1	1	1	1	1	1	1	1	0	1	0	0	0	1	1	1	0	0	0	1	1	1	0	0	0	1	-0.413665	4.11937	0.778001	1.93736	2020-03-20	Male	21	UFRR	Boa Vista	North	3rd year	Complete suspension	No	No	Completely agree	Completely agree	Completely agree	Agree	Agree	Completely agree	Completely agree	Completely agree	Completely agree
979	1	0	1	0	0	0	0	0	1	1	1	1	1	0	1	0	0	1	0	1	1	1	1	0	0	0	1.08511	1.2906	2.14436	0.19177	2020-03-20	Male	26	UFRR	Boa Vista	North	6th year	Complete suspension	No	No	Agree	Not agree nor disagree	Agree	Disagree	Not agree nor disagree	Disagree	Not agree nor disagree	Disagree	Completely disagree
980	0	0	1	0	1	0	0	0	0	1	1	1	1	0	0	1	1	1	0	0	0	0	0	1	0	0	2.60166	0.832494	1.19654	-0.194283	2020-03-20	Female	25	UFRR	Boa Vista	North	3rd year	Complete suspension	No	No	Not agree nor disagree	Not agree nor disagree	Completely agree	Disagree	Agree	Disagree	Disagree	Disagree	Completely disagree
981	1	1	1	0	1	1	1	0	0	1	1	0	0	1	1	0	1	0	1	1	1	0	0	0	0	0	-0.440297	2.97952	1.85754	0.309282	2020-03-20	Female	21	UFRR	Boa Vista	North	3rd year	Complete suspension	No	No	Agree	Agree	Agree	Not agree nor disagree	Completely agree	Agree	Agree	Not agree nor disagree	Disagree
982	0	0	1	0	1	0	0	0	1	1	1	1	0	1	1	1	0	0	1	0	1	0	0	0	0	0	-0.729081	0.370998	2.67855	-0.575487	2020-03-20	Female	20	UFRR	Boa vista	North	2nd year	Complete suspension	No	No	Completely disagree	Completely disagree	Completely agree	Completely disagree	Agree	Completely disagree	Completely disagree	Completely disagree	Completely disagree
983	0	0	1	0	1	0	0	1	1	0	0	0	0	1	1	0	0	0	1	1	0	1	0	0	0	1	-1.41683	1.28253	0.707891	1.8446	2020-03-20	Female	22	UFRR	Boa Vista	North	1st year	Complete suspension	No	No	Disagree	Disagree	Completely agree	Disagree	Completely agree	Disagree	Disagree	Completely agree	Completely agree
984	0	0	1	0	1	0	0	1	0	0	0	0	0	1	1	0	0	0	0	1	1	0	1	0	0	1	-1.1993	1.17824	0.159695	1.62272	2020-03-20	Female	34	UFRR	Boa Vista	North	1st year	Complete suspension	No	No	Not agree nor disagree	Not agree nor disagree	Completely agree	Not agree nor disagree	Completely agree	Not agree nor disagree	Not agree nor disagree	Completely agree	Completely agree
985	1	1	1	0	1	0	0	1	0	1	0	0	1	0	0	1	1	0	0	0	1	1	0	1	0	0	2.16396	2.01802	0.961249	1.01333	2020-03-20	Female	31	UFRR	Boa Vista	North	3rd year	No suspension	No	No	Agree	Agree	Completely agree	Not agree nor disagree	Agree	Not agree nor disagree	Not agree nor disagree	Agree	Not agree nor disagree
986	0	1	1	0	0	1	1	1	1	0	0	0	0	0	1	0	0	0	1	0	1	0	0	1	0	1	-0.521093	2.34875	1.10032	1.53399	2020-03-20	Female	21	UFRR	Boa Vista	North	1st year	Complete suspension	No	No	Not agree nor disagree	Agree	Agree	Disagree	Disagree	Agree	Agree	Agree	Completely agree
987	0	0	1	0	1	0	0	1	1	1	0	1	1	0	1	1	1	1	1	1	0	1	1	1	0	0	1.93403	1.36728	1.73978	1.47748	2020-03-20	Female	34	UFRR	Boa Vista	North	1st year	Complete suspension	No	No	Disagree	Disagree	Completely agree	Disagree	Completely agree	Not agree nor disagree	Disagree	Not agree nor disagree	Agree
988	0	0	1	0	1	0	1	0	1	1	1	0	0	1	1	0	0	1	0	1	0	0	1	1	0	0	-0.42099	1.43341	1.26168	0.691921	2020-03-20	Female	20	UFRR	Boa Vista	North	1st year	Complete suspension	No	No	Disagree	Disagree	Completely agree	Completely disagree	Completely agree	Completely disagree	Agree	Not agree nor disagree	Completely disagree
989	0	0	1	0	1	0	1	1	0	1	0	0	1	0	0	1	1	0	0	1	0	0	0	1	0	1	1.94086	1.93251	0.208995	1.84987	2020-03-20	Male	20	UFRR	Boa Vista	North	1st year	Complete suspension	No	No	Disagree	Disagree	Agree	Completely disagree	Agree	Disagree	Agree	Agree	Agree
990	0	1	1	0	1	0	0	0	1	1	1	1	0	1	1	1	0	0	1	1	0	0	0	1	0	0	-0.675563	1.09145	2.20556	0.0994281	2020-03-20	Female	27	UFRR	Boa Vista	North	2nd year	Complete suspension	No	No	Not agree nor disagree	Agree	Completely agree	Not agree nor disagree	Completely agree	Completely disagree	Completely disagree	Completely disagree	Completely disagree
991	0	0	1	0	1	0	1	1	1	1	1	0	0	1	1	0	0	0	1	0	1	0	0	0	0	0	-1.264	1.08917	2.19709	0.393404	2020-03-20	Male	26	UFRR	Boa Vista	North	2nd year	No suspension	No	No	Disagree	Disagree	Agree	Disagree	Agree	Disagree	Agree	Agree	Disagree
992	0	1	1	0	1	0	0	0	1	0	1	0	0	0	1	0	0	0	0	0	0	0	0	0	0	0	-0.470536	0.951292	0.670577	0.0222794	2020-03-20	Female	20	UFRR	Boa Vista	North	1st year	No suspension	No	No	Not agree nor disagree	Agree	Completely agree	Completely disagree	Completely agree	Disagree	Disagree	Not agree nor disagree	Completely disagree
993	0	0	1	1	1	0	0	0	0	1	1	1	0	1	1	0	0	0	0	0	0	0	0	1	1	0	-0.977311	1.06425	1.35769	-0.412175	2020-03-20	Female	18	UFRR	Boa Vista	North	1st year	Complete suspension	No	No	Not agree nor disagree	Not agree nor disagree	Completely agree	Agree	Completely agree	Disagree	Not agree nor disagree	Not agree nor disagree	Disagree
994	1	1	1	0	1	0	0	0	1	1	1	1	0	1	1	0	0	0	1	1	1	0	0	0	0	0	-1.10686	1.49456	2.72131	-0.263011	2020-03-20	Female	26	UFRR	Boa Vista - RR	North	6th year	Complete suspension	No	No	Completely agree	Agree	Completely agree	Not agree nor disagree	Completely agree	Not agree nor disagree	Disagree	Not agree nor disagree	Completely disagree
995	1	1	1	0	1	0	1	0	1	1	1	1	0	1	1	0	1	1	1	0	1	0	0	0	0	0	0.163234	2.18403	2.7908	-0.413258	2020-03-20	Female	25	UFRR	Boa Vista - RR	North	6th year	Complete suspension	No	No	Agree	Agree	Completely agree	Not agree nor disagree	Completely agree	Not agree nor disagree	Agree	Completely disagree	Completely disagree
996	1	1	1	0	1	0	1	0	0	1	1	0	0	1	1	0	0	0	1	0	0	0	0	0	0	0	-1.19651	1.96079	1.34924	-0.0386387	2020-03-20	Male	22	UFRR	Boa Vista - RR	North	3rd year	Suspension except internship	No	No	Completely agree	Completely agree	Completely agree	Not agree nor disagree	Completely agree	Not agree nor disagree	Completely agree	Completely agree	Not agree nor disagree
997	1	0	1	0	0	0	0	1	0	0	1	0	0	1	1	0	0	0	0	0	0	0	1	0	0	0	-1.15935	0.956194	0.144857	0.725083	2020-03-20	Female	21	UFRR	Boa Vista - RR	North	1st year	No suspension	No	No	Completely agree	Completely disagree	Completely agree	Completely disagree	Not agree nor disagree	Completely disagree	Completely disagree	Completely agree	Completely disagree
998	1	1	1	0	1	1	1	1	0	0	0	0	1	0	1	0	0	0	0	0	0	0	0	1	0	1	0.346326	3.31245	-0.414885	1.83917	2020-03-20	Male	18	UFRR	Boa Vista - RR	North	1st year	Complete suspension	No	No	Agree	Completely agree	Completely agree	Disagree	Completely agree	Agree	Agree	Completely agree	Not agree nor disagree
999	0	1	1	0	0	0	0	1	1	1	1	0	0	1	1	0	0	0	1	1	0	0	0	0	0	0	-1.30838	0.84752	1.85476	0.709565	2020-03-20	Male	24	UFRR	Boa vista - RR	North	1st year	Complete suspension	No	No	Not agree nor disagree	Agree	Agree	Not agree nor disagree	Not agree nor disagree	Disagree	Disagree	Agree	Agree
1000	1	0	1	0	1	0	0	1	1	1	1	0	0	1	1	0	0	0	0	1	0	0	1	1	0	0	-1.03237	1.34811	1.08749	1.21035	2020-03-20	Female	20	UFRR	Boa Vista, Roraima	North	1st year	Complete suspension	No	No	Agree	Not agree nor disagree	Agree	Not agree nor disagree	Agree	Disagree	Disagree	Completely agree	Not agree nor disagree
1001	1	1	1	1	1	0	1	0	1	0	1	0	0	1	1	0	0	0	0	0	0	0	0	0	0	0	-0.992845	2.58633	0.783184	0.205504	2020-03-20	Male	19	UFRR	Boa Vista, RR	North	1st year	No suspension	No	No	Agree	Agree	Completely agree	Agree	Completely agree	Not agree nor disagree	Agree	Agree	Disagree
1002	1	1	1	0	1	1	1	1	1	0	0	0	1	1	1	0	0	0	1	1	0	1	1	1	0	1	-0.407531	3.71832	0.551901	2.60548	2020-03-20	Male	23	UNESP	Botucatu	Southeast	6th year	Complete suspension	No	No	Agree	Agree	Agree	Disagree	Agree	Agree	Agree	Completely agree	Agree
1003	1	1	1	1	1	1	1	1	1	0	1	0	1	0	0	1	1	1	0	0	0	1	0	0	0	1	2.66138	4.28973	0.405465	1.81488	2020-03-20	Female	22	UNESP	Botucatu	Southeast	6th year	Complete suspension	No	No	Agree	Completely agree	Completely agree	Agree	Completely agree	Completely agree	Completely agree	Completely agree	Completely disagree
1004	1	1	1	1	1	0	0	0	1	0	1	1	1	0	1	0	0	1	0	1	1	1	1	1	0	0	1.19375	2.66863	1.55659	0.626754	2020-03-20	Female	22	UNESP	Botucatu	Southeast	3rd year	Complete suspension	No	No	Agree	Agree	Completely agree	Agree	Completely agree	Completely disagree	Completely disagree	Disagree	Completely disagree
1005	1	1	1	1	1	1	1	1	1	1	1	1	1	0	1	1	1	1	0	1	0	1	0	1	0	1	2.26536	4.49642	1.33028	1.94308	2020-03-20	Female	21	UNESP	Botucatu	Southeast	4th year	Complete suspension	No	No	Agree	Completely agree	Completely agree	Agree	Agree	Completely agree	Completely agree	Disagree	Disagree
1006	1	1	1	0	1	1	0	0	1	0	1	1	1	1	0	0	0	1	1	1	1	1	0	0	0	1	0.731023	2.95674	1.97555	0.754675	2020-03-20	Female	23	UNESP	Botucatu	Southeast	6th year	Complete suspension	No	No	Agree	Agree	Agree	Disagree	Agree	Agree	Disagree	Disagree	Disagree
1007	1	1	1	1	1	1	0	1	0	1	1	1	0	1	1	0	0	0	1	0	1	0	0	1	0	0	-1.03756	2.74643	2.05461	0.372312	2020-03-20	Female	26	UNESP	Botucatu	Southeast	6th year	Complete suspension	No	Yes	Agree	Completely agree	Completely agree	Agree	Agree	Agree	Not agree nor disagree	Disagree	Completely disagree
1008	1	1	1	1	1	1	1	1	1	0	0	0	0	0	0	0	0	0	0	0	0	1	1	1	0	1	0.302858	4.06606	-0.189765	2.26692	2020-03-20	Female	24	UNESP	Botucatu	Southeast	6th year	Complete suspension	No	No	Agree	Agree	Agree	Agree	Agree	Agree	Agree	Agree	Not agree nor disagree
1009	1	1	1	0	1	1	1	0	1	1	1	0	1	0	0	0	0	1	1	1	1	1	0	1	1	0	1.61857	3.22906	2.43384	0.56939	2020-03-20	Female	24	UNESP	botucatu	Southeast	6th year	Complete suspension	No	No	Completely agree	Agree	Agree	Not agree nor disagree	Agree	Agree	Agree	Agree	Not agree nor disagree
1010	1	1	1	0	0	0	0	0	1	1	1	0	1	0	0	1	0	1	0	0	1	1	1	1	0	0	2.20388	1.57025	1.79315	0.34296	2020-03-20	Female	19	UNESP	Botucatu	Southeast	3rd year	Complete suspension	No	No	Agree	Agree	Completely agree	Completely disagree	Not agree nor disagree	Disagree	Disagree	Not agree nor disagree	Completely disagree
1011	1	1	1	0	1	1	0	0	1	1	1	0	1	0	1	1	1	1	0	0	0	1	0	0	0	1	2.11691	2.92438	1.11054	0.979721	2020-03-20	Female	24	UNESP	Botucatu	Southeast	6th year	Complete suspension	No	No	Agree	Agree	Agree	Not agree nor disagree	Agree	Agree	Not agree nor disagree	Completely agree	Disagree
1012	0	0	1	0	1	0	1	0	1	1	1	0	1	0	0	0	1	1	1	1	1	0	1	1	0	0	2.05885	1.50608	2.21252	0.5527	2020-03-20	Female	19	UNESP	Botucatu	Southeast	2nd year	Complete suspension	No	No	Not agree nor disagree	Not agree nor disagree	Agree	Disagree	Completely agree	Not agree nor disagree	Agree	Not agree nor disagree	Disagree
1013	0	1	1	0	0	0	0	1	1	0	0	0	1	0	0	1	1	1	0	0	0	0	1	1	0	1	2.5475	1.48044	0.222068	1.75213	2020-03-20	Female	20	UNESP	Botucatu	Southeast	3rd year	Complete suspension	No	No	Disagree	Agree	Completely agree	Disagree	Not agree nor disagree	Not agree nor disagree	Disagree	Agree	Agree
1014	1	0	1	0	1	0	0	0	1	0	1	0	1	0	1	0	0	0	1	1	0	0	0	1	0	1	0.107983	1.45423	0.99735	1.07535	2020-03-20	Female	23	UNESP	Botucatu	Southeast	3rd year	Complete suspension	No	No	Agree	Disagree	Agree	Completely disagree	Agree	Disagree	Disagree	Agree	Completely disagree
1015	0	0	1	0	0	0	0	1	1	1	0	0	1	0	0	1	1	0	0	1	0	0	1	1	0	1	1.95951	1.03441	0.659824	1.92517	2020-03-20	Female	23	UNESP	Botucatu	Southeast	4th year	Complete suspension	No	Yes	Not agree nor disagree	Not agree nor disagree	Completely agree	Disagree	Not agree nor disagree	Completely disagree	Completely disagree	Completely agree	Agree
1016	1	1	1	0	1	0	0	0	1	0	1	1	0	1	1	1	0	0	0	0	0	1	1	1	0	0	-0.412789	1.89217	0.967076	0.398836	2020-03-20	Female	20	UNESP	Botucatu	Southeast	3rd year	Complete suspension	No	No	Agree	Completely agree	Completely agree	Disagree	Completely agree	Disagree	Disagree	Disagree	Disagree
1017	1	1	1	0	0	1	0	1	1	1	0	0	0	1	1	0	0	0	0	1	0	1	0	1	0	1	-0.972492	2.69336	0.77785	2.04726	2020-03-20	Female	21	UNESP	Botucatu	Southeast	3rd year	Complete suspension	No	No	Agree	Agree	Agree	Not agree nor disagree	Disagree	Agree	Not agree nor disagree	Agree	Agree
1018	0	0	0	0	1	0	0	1	1	0	1	0	1	0	0	1	1	1	1	1	0	1	1	1	0	1	2.33332	1.50117	0.871921	2.07367	2020-03-20	Male	22	UNESP	Botucatu	Southeast	3rd year	Complete suspension	No	Yes	Completely disagree	Not agree nor disagree	Disagree	Disagree	Completely agree	Completely disagree	Disagree	Not agree nor disagree	Not agree nor disagree
1019	1	0	1	0	0	0	0	1	0	0	0	0	0	1	1	0	0	0	0	0	0	0	0	1	0	1	-1.1686	1.1921	-0.195344	1.40693	2020-03-21	Male	20	UNESP	Botucatu	Southeast	1st year	Complete suspension	No	No	Agree	Disagree	Agree	Disagree	Disagree	Disagree	Completely disagree	Agree	Agree
1020	1	0	1	0	1	0	1	1	0	0	1	1	1	0	1	0	1	1	0	0	0	1	0	1	0	0	1.61507	2.44983	0.505022	0.923923	2020-03-22	Male	21	UNESP	Botucatu	Southeast	2nd year	Complete suspension	No	No	Agree	Not agree nor disagree	Completely agree	Not agree nor disagree	Agree	Not agree nor disagree	Agree	Agree	Not agree nor disagree
1021	1	1	1	0	1	1	1	1	1	1	1	0	1	0	0	0	0	0	1	1	0	0	1	1	0	1	0.808425	3.38192	1.19505	1.99385	2020-03-20	Female	23	UNESP	Botucatu	Southeast	6th year	Complete suspension	No	No	Completely agree	Agree	Agree	Not agree nor disagree	Completely agree	Agree	Completely agree	Completely agree	Completely disagree
1022	0	1	1	0	1	1	0	0	1	0	1	0	1	0	0	1	0	0	0	1	0	0	1	0	0	1	1.31869	2.24791	0.318222	1.25601	2020-03-20	Female	25	UNESP	Botucatu	Southeast	6th year	Complete suspension	No	No	Disagree	Agree	Agree	Disagree	Agree	Agree	Disagree	Completely agree	Agree
1023	0	0	1	0	1	0	0	0	0	0	1	0	0	0	1	0	0	0	0	1	0	0	0	1	0	0	-0.472791	0.762032	0.186084	0.453828	2020-03-20	Female	21	UNESP	Botucatu	Southeast	3rd year	Suspension except internship	No	No	Not agree nor disagree	Not agree nor disagree	Agree	Completely disagree	Agree	Completely disagree	Completely disagree	Agree	Completely disagree
1024	0	1	0	0	1	0	0	1	0	0	1	1	0	0	1	0	0	0	1	0	0	1	1	1	0	1	-0.611505	1.57204	0.561898	1.33053	2020-03-21	Female	22	UNESP	Botucatu	Southeast	2nd year	Complete suspension	No	No	Disagree	Agree	Not agree nor disagree	Completely disagree	Agree	Completely disagree	Completely disagree	Agree	Agree
1025	1	1	1	1	0	0	0	1	1	0	0	0	0	0	0	0	1	0	0	0	0	1	1	1	0	1	0.885105	2.59813	0.0295212	1.96012	2020-03-20	Female	20	UNESP	Botucatu	Southeast	3rd year	Complete suspension	No	No	Agree	Completely agree	Completely agree	Agree	Not agree nor disagree	Disagree	Disagree	Completely agree	Disagree
1026	0	1	1	0	1	0	1	1	1	1	1	1	1	0	0	1	1	1	1	1	1	1	0	1	0	1	2.56004	2.68454	2.36954	1.43233	2020-03-20	Male	20	UNESP	Botucatu/SP	Southeast	3rd year	Complete suspension	No	Yes	Not agree nor disagree	Completely agree	Completely agree	Disagree	Agree	Disagree	Agree	Not agree nor disagree	Disagree
1027	1	1	1	0	1	0	0	1	1	0	1	1	0	1	1	0	0	0	0	0	0	0	1	1	0	1	-1.04447	2.04031	0.649736	1.23243	2020-03-20	Female	17	USF	Braganç	Southeast	1st year	Complete suspension	No	No	Agree	Completely agree	Completely agree	Not agree nor disagree	Agree	Not agree nor disagree	Not agree nor disagree	Agree	Not agree nor disagree
1028	1	1	1	1	1	0	1	0	1	0	1	0	0	1	1	0	0	0	0	0	0	0	1	0	0	0	-0.962933	2.65286	0.65362	0.418132	2020-03-21	Female	29	USF	Bragança	Southeast	2nd year	Suspension except internship	No	No	Agree	Agree	Agree	Agree	Agree	Not agree nor disagree	Agree	Agree	Disagree
1029	1	1	1	0	0	0	0	0	1	1	0	0	1	0	0	1	1	1	0	0	0	0	0	0	0	0	2.65171	1.34112	1.23573	0.169244	2020-03-20	Female	21	USF	Braganca	Southeast	3rd year	Complete suspension	No	No	Agree	Agree	Completely agree	Not agree nor disagree	Disagree	Disagree	Disagree	Not agree nor disagree	Disagree
1030	0	0	1	0	1	0	0	0	1	1	0	0	0	1	1	0	0	0	1	0	0	0	1	0	0	1	-1.34531	0.655027	1.22712	0.78592	2020-03-20	Female	18	USF	Bragança	Southeast	1st year	Complete suspension	No	No	Completely disagree	Completely disagree	Agree	Completely disagree	Agree	Completely disagree	Completely disagree	Agree	Disagree
1031	1	1	1	1	1	1	1	0	1	1	1	0	1	0	0	1	0	0	1	0	0	1	1	1	0	1	1.43015	3.83915	1.28452	1.40255	2020-03-20	Female	25	USF	Bragança	Southeast	5th year	Complete suspension	No	No	Completely agree	Completely agree	Completely agree	Completely agree	Completely agree	Completely agree	Completely agree	Completely agree	Not agree nor disagree
1032	0	0	0	0	1	0	0	0	1	1	0	0	0	0	0	1	0	0	1	0	0	1	1	1	0	0	0.508466	0.47887	1.28262	0.639744	2020-03-20	Male	22	USF	Bragança	Southeast	2nd year	Complete suspension	No	No	Completely disagree	Disagree	Not agree nor disagree	Disagree	Agree	Disagree	Disagree	Agree	Completely disagree
1033	0	0	1	0	1	0	0	0	1	1	1	0	0	1	1	0	0	0	1	1	0	0	0	0	0	0	-1.32465	0.517418	1.84146	0.167776	2020-03-20	Female	23	USF	Bragança	Southeast	1st year	Suspension except internship	No	No	Completely disagree	Completely disagree	Agree	Not agree nor disagree	Completely agree	Completely disagree	Completely disagree	Completely agree	Completely disagree
1034	1	1	1	0	1	0	0	0	1	1	1	1	0	1	1	0	0	1	0	0	0	0	0	0	0	0	-0.416271	1.50178	1.76621	-0.376638	2020-03-20	Female	22	USF	Bragança	Southeast	1st year	No suspension	No	No	Agree	Agree	Agree	Not agree nor disagree	Agree	Not agree nor disagree	Not agree nor disagree	Not agree nor disagree	Not agree nor disagree
1035	0	0	1	1	1	0	0	1	1	1	0	0	0	1	1	0	0	0	1	0	0	0	0	0	0	1	-1.3751	1.24586	1.27285	1.23356	2020-03-20	Female	20	USF	Bragança Pauclista	Southeast	1st year	Suspension except internship	No	No	Not agree nor disagree	Not agree nor disagree	Completely agree	Completely agree	Completely agree	Completely disagree	Completely disagree	Agree	Agree
1036	1	1	1	1	0	0	0	1	1	1	1	1	0	1	1	0	0	1	1	0	1	1	0	0	1	1	-0.474987	2.34491	2.73463	0.583951	2020-03-20	Female	22	USF	Braganca Paulista	Southeast	5th year	Complete suspension	No	No	Agree	Agree	Agree	Agree	Not agree nor disagree	Not agree nor disagree	Not agree nor disagree	Not agree nor disagree	Not agree nor disagree
1037	1	1	1	1	1	1	1	0	1	1	1	0	0	0	0	0	1	0	0	0	0	1	0	0	0	1	0.939881	3.90736	0.870675	0.976831	2020-03-20	Male	24	USF	Braganca paulista	Southeast	6th year	Complete suspension	No	No	Completely agree	Completely agree	Completely agree	Completely agree	Completely agree	Agree	Agree	Completely agree	Completely disagree
1038	1	1	1	1	1	1	1	1	1	1	1	0	1	0	0	1	1	1	1	1	1	1	0	0	0	1	2.60031	4.29224	2.00943	1.81302	2020-03-20	Female	28	USF	braganca paulista	Southeast	6th year	Complete suspension	No	No	Completely agree	Completely agree	Completely agree	Agree	Agree	Agree	Completely agree	Agree	Completely disagree
1039	0	1	1	0	1	0	0	1	1	1	1	0	1	0	1	1	0	1	1	1	1	0	0	1	0	1	1.24959	1.58555	2.12175	1.41014	2020-03-20	Female	28	USF	Braganca paulista	Southeast	6th year	Complete suspension	No	No	Disagree	Agree	Agree	Disagree	Agree	Disagree	Disagree	Completely agree	Completely disagree
1040	0	0	1	0	0	0	0	0	1	1	1	1	1	0	0	0	1	1	0	0	1	0	0	0	0	0	2.1395	0.416552	2.25945	-0.616299	2020-03-20	Male	24	USF	Braganca paulista	Southeast	5th year	Complete suspension	No	No	Completely disagree	Completely disagree	Agree	Disagree	Not agree nor disagree	Disagree	Completely disagree	Disagree	Completely disagree
1041	1	1	1	1	1	1	1	1	1	1	0	0	1	1	1	0	0	0	0	1	0	1	1	1	0	0	-0.0903074	3.93568	0.832064	2.05046	2020-03-20	Male	21	USF	Braganca paulista	Southeast	3rd year	Complete suspension	No	No	Agree	Completely agree	Completely agree	Agree	Agree	Completely agree	Completely agree	Completely agree	Not agree nor disagree
1042	0	1	1	0	1	1	1	0	0	0	1	0	0	1	1	0	1	0	0	1	0	1	1	0	0	1	-0.413318	3.30459	-0.0932362	1.53335	2020-03-20	Male	22	USF	Bragança Paulista	Southeast	3rd year	Complete suspension	No	No	Not agree nor disagree	Agree	Completely agree	Disagree	Completely agree	Agree	Completely agree	Agree	Completely disagree
1043	1	1	0	0	0	0	0	1	1	0	0	0	0	1	1	1	0	0	0	0	0	0	0	1	0	1	-0.612166	1.42548	0.350784	1.46317	2020-03-20	Male	26	USF	Bragança Paulista	Southeast	2nd year	Complete suspension	No	No	Agree	Agree	Disagree	Disagree	Disagree	Not agree nor disagree	Not agree nor disagree	Completely agree	Completely agree
1044	0	1	1	1	1	1	1	0	0	0	1	0	0	1	0	1	0	0	0	1	1	1	0	0	0	1	0.0665354	3.57847	0.530526	1.14102	2020-03-20	Male	24	USF	Bragança Paulista	Southeast	5th year	Complete suspension	No	No	Not agree nor disagree	Agree	Completely agree	Agree	Agree	Agree	Agree	Completely agree	Disagree
1045	1	1	1	1	1	1	1	0	0	0	1	0	1	0	1	0	0	0	0	0	0	0	0	1	0	1	0.431818	3.69557	-0.0534704	1.07096	2020-03-20	Female	26	USF	Bragança Paulista	Southeast	6th year	Complete suspension	No	No	Agree	Agree	Agree	Agree	Agree	Agree	Agree	Completely agree	Disagree
1046	1	0	1	0	1	1	0	0	0	1	1	1	1	0	0	1	1	0	0	0	1	1	0	0	0	1	2.10652	2.42675	1.31069	0.376166	2020-03-20	Female	26	USF	Bragança Paulista	Southeast	6th year	Complete suspension	No	No	Agree	Not agree nor disagree	Agree	Completely disagree	Agree	Agree	Not agree nor disagree	Not agree nor disagree	Completely disagree
1047	0	0	1	0	1	0	0	0	1	1	1	0	0	1	1	0	0	0	0	0	0	0	0	0	0	0	-1.15077	0.408916	1.30645	-0.131223	2020-03-20	Female	20	USF	Bragança Paulista	Southeast	2nd year	Complete suspension	No	No	Not agree nor disagree	Not agree nor disagree	Completely agree	Not agree nor disagree	Completely agree	Disagree	Not agree nor disagree	Not agree nor disagree	Disagree
1048	1	1	1	1	1	1	1	1	1	0	1	0	0	1	1	0	0	0	0	1	0	1	0	0	0	1	-1.00705	4.18875	0.387623	2.02027	2020-03-20	Female	27	USF	Bragança Paulista	Southeast	6th year	Complete suspension	No	No	Agree	Agree	Agree	Agree	Agree	Agree	Agree	Completely agree	Completely disagree
1049	1	1	1	1	1	1	1	1	1	0	1	0	0	1	0	1	1	0	0	0	0	1	0	1	0	1	0.742475	4.20492	0.352542	1.90718	2020-03-20	Female	27	USF	Bragança Paulista	Southeast	6th year	Complete suspension	No	No	Completely agree	Agree	Completely agree	Agree	Agree	Completely agree	Completely agree	Completely agree	Completely disagree
1050	1	1	1	0	1	1	1	0	1	1	1	0	0	0	1	1	0	1	1	0	1	0	0	0	0	0	0.683303	2.70138	2.26289	0.0740903	2020-03-20	Female	24	USF	Bragança Paulista	Southeast	6th year	Suspension except internship	No	No	Completely agree	Completely agree	Completely agree	Not agree nor disagree	Agree	Agree	Completely agree	Not agree nor disagree	Completely disagree
1051	0	1	1	0	1	0	0	1	1	1	0	0	0	1	1	0	0	0	1	0	1	1	0	0	0	1	-1.25874	1.4505	1.78214	1.23759	2020-03-20	Female	23	USF	Bragança Paulista	Southeast	4th year	Complete suspension	No	No	Not agree nor disagree	Agree	Agree	Completely disagree	Agree	Not agree nor disagree	Disagree	Agree	Disagree
1052	1	1	1	1	1	1	1	1	0	0	0	1	1	0	0	1	1	1	0	1	0	1	0	1	0	1	2.74977	4.58423	0.0414751	2.17571	2020-03-20	Male	24	USF	Bragança Paulista	Southeast	6th year	Complete suspension	No	No	Agree	Agree	Agree	Agree	Agree	Agree	Agree	Completely agree	Disagree
1053	1	1	1	0	1	0	0	0	1	1	1	0	0	0	0	1	1	1	1	1	1	1	0	0	0	0	1.84799	1.9716	2.35889	0.319753	2020-03-20	Female	25	USF	Bragança Paulista	Southeast	6th year	Complete suspension	No	No	Agree	Agree	Completely agree	Not agree nor disagree	Agree	Not agree nor disagree	Not agree nor disagree	Not agree nor disagree	Not agree nor disagree
1054	0	1	1	1	1	0	0	0	1	1	0	0	0	0	0	1	1	1	0	0	0	1	0	0	0	0	1.93971	1.87591	1.08521	0.436108	2020-03-20	Female	22	USF	Bragança Paulista	Southeast	4th year	Complete suspension	No	No	Disagree	Agree	Completely agree	Completely agree	Completely agree	Not agree nor disagree	Not agree nor disagree	Not agree nor disagree	Completely disagree
1055	1	1	1	1	1	0	0	0	1	1	1	0	0	1	1	0	0	0	1	0	0	0	0	0	0	1	-1.22079	2.07715	1.64872	0.454466	2020-03-20	Female	21	USF	Bragança Paulista	Southeast	2nd year	Complete suspension	No	No	Completely agree	Completely agree	Completely agree	Completely agree	Agree	Completely disagree	Completely disagree	Completely agree	Not agree nor disagree
1056	0	1	1	0	0	0	0	0	1	0	1	1	1	0	0	1	1	0	0	0	0	1	0	1	0	0	2.09535	1.22948	1.10188	0.132505	2020-03-20	Female	24	USF	Bragança Paulista	Southeast	5th year	Complete suspension	No	No	Disagree	Agree	Agree	Disagree	Not agree nor disagree	Disagree	Disagree	Disagree	Completely disagree
1057	0	1	1	0	0	0	1	0	1	1	1	1	0	1	1	0	0	0	1	0	0	0	0	0	0	1	-1.24135	1.47881	1.99931	0.10572	2020-03-20	Female	22	USF	Bragança Paulista	Southeast	5th year	Complete suspension	No	Yes	Not agree nor disagree	Agree	Agree	Not agree nor disagree	Not agree nor disagree	Not agree nor disagree	Agree	Agree	Disagree
1058	0	0	1	0	1	0	0	1	1	1	1	0	0	1	1	0	0	0	1	0	0	0	0	1	0	0	-1.3111	0.519389	1.69246	0.630629	2020-03-20	Female	24	USF	Bragança Paulista	Southeast	2nd year	No suspension	No	No	Disagree	Not agree nor disagree	Agree	Disagree	Agree	Disagree	Disagree	Agree	Disagree
1059	1	1	1	0	1	0	1	0	0	0	1	1	0	1	1	0	0	0	1	0	0	0	1	0	0	1	-1.22398	2.44556	0.776641	0.502225	2020-03-20	Male	20	USF	Bragança Paulista	Southeast	2nd year	Complete suspension	No	No	Agree	Agree	Agree	Disagree	Agree	Completely disagree	Agree	Not agree nor disagree	Completely disagree
1060	1	1	1	0	1	0	0	1	0	1	1	0	1	0	1	1	0	0	0	0	0	0	1	0	0	0	0.821905	1.68069	0.600425	0.802537	2020-03-20	Female	22	USF	Bragança Paulista	Southeast	2nd year	No suspension	No	No	Agree	Agree	Agree	Disagree	Agree	Disagree	Completely disagree	Agree	Disagree
1061	0	1	1	0	1	1	1	1	0	1	1	1	1	1	1	0	0	0	0	1	0	1	0	0	0	0	-0.283773	2.95108	1.04905	1.009	2020-03-20	Male	20	USF	Bragança Paulista	Southeast	4th year	Complete suspension	No	No	Not agree nor disagree	Agree	Agree	Not agree nor disagree	Completely agree	Agree	Agree	Not agree nor disagree	Not agree nor disagree
1062	1	0	1	0	1	1	0	1	1	0	1	1	1	0	1	0	0	1	0	0	0	1	1	0	0	1	0.895571	2.63235	0.565635	1.52242	2020-03-20	Female	23	USF	Bragança Paulista	Southeast	5th year	Complete suspension	No	No	Agree	Not agree nor disagree	Agree	Disagree	Agree	Agree	Not agree nor disagree	Not agree nor disagree	Completely disagree
1063	0	0	1	0	1	0	0	1	1	1	1	0	0	1	1	1	0	0	1	1	1	1	1	0	0	0	-0.73195	1.0028	2.12443	1.08277	2020-03-20	Female	20	USF	Bragança Paulista	Southeast	2nd year	Complete suspension	No	No	Not agree nor disagree	Not agree nor disagree	Agree	Disagree	Agree	Disagree	Disagree	Disagree	Disagree
1064	0	1	1	0	1	1	1	1	1	0	1	0	1	1	1	1	0	0	0	0	0	0	0	0	0	1	0.062837	2.78987	0.447514	1.48792	2020-03-20	Female	28	USF	Bragança Paulista	Southeast	5th year	Complete suspension	No	No	Not agree nor disagree	Completely agree	Agree	Not agree nor disagree	Agree	Completely agree	Agree	Completely agree	Completely disagree
1065	1	1	1	1	1	1	0	1	1	1	1	1	1	0	1	1	1	1	1	1	1	1	0	1	0	1	2.11196	3.75412	2.39169	1.63722	2020-03-20	Female	24	USF	Bragança Paulista	Southeast	5th year	Complete suspension	No	No	Agree	Agree	Completely agree	Agree	Agree	Agree	Not agree nor disagree	Agree	Not agree nor disagree
1066	1	0	1	0	1	0	0	1	1	0	1	0	0	1	1	0	0	0	1	0	0	1	1	0	0	0	-1.28703	1.38752	1.00372	1.05562	2020-03-20	Female	20	USF	bragança paulista	Southeast	2nd year	No suspension	No	No	Agree	Not agree nor disagree	Completely agree	Disagree	Completely agree	Disagree	Not agree nor disagree	Not agree nor disagree	Agree
1067	1	1	1	0	0	0	1	0	1	1	1	0	0	1	1	0	0	0	1	1	1	1	0	0	0	0	-1.04919	2.06872	2.42119	0.302247	2020-03-20	Female	19	USF	Bragança paulista	Southeast	1st year	Complete suspension	No	No	Completely agree	Agree	Agree	Disagree	Disagree	Disagree	Agree	Completely agree	Disagree
1068	0	1	0	0	1	0	0	0	1	1	0	0	0	1	1	0	0	0	0	0	1	0	0	0	0	0	-1.04036	0.611898	1.65279	-0.128512	2020-03-20	Female	21	USF	Bragança Paulista	Southeast	4th year	Complete suspension	No	No	Disagree	Agree	Not agree nor disagree	Disagree	Agree	Disagree	Disagree	Completely disagree	Completely disagree
1069	0	1	1	0	1	1	1	1	1	0	1	0	0	1	1	0	0	0	1	1	0	1	0	0	0	1	-1.29445	3.11066	0.872099	1.91344	2020-03-20	Female	18	USF	Bragança Paulista	Southeast	1st year	Complete suspension	No	No	Disagree	Agree	Completely agree	Completely disagree	Agree	Agree	Completely agree	Completely agree	Completely agree
1070	1	1	1	0	1	0	0	0	0	1	1	1	1	0	1	1	1	1	0	1	1	1	0	0	0	0	2.22148	2.19152	1.81325	0.104318	2020-03-20	Female	24	USF	Bragança Paulista	Southeast	5th year	Complete suspension	No	No	Agree	Completely agree	Completely agree	Not agree nor disagree	Completely agree	Not agree nor disagree	Not agree nor disagree	Not agree nor disagree	Disagree
1071	1	1	1	1	1	1	0	0	1	1	1	1	1	0	1	0	1	1	0	0	0	0	0	1	0	0	1.77159	2.93731	1.66294	0.1333	2020-03-20	Male	27	USF	Bragança Paulista	Southeast	5th year	Complete suspension	No	No	Completely agree	Completely agree	Completely agree	Agree	Completely agree	Agree	Disagree	Completely disagree	Completely disagree
1072	0	1	1	0	1	0	0	0	0	1	0	0	0	1	1	0	0	0	1	0	0	0	0	0	0	0	-1.29679	0.806903	1.14604	0.03212	2020-03-20	Female	22	USF	Bragança Paulista	Southeast	4th year	Complete suspension	No	No	Not agree nor disagree	Agree	Completely agree	Disagree	Agree	Not agree nor disagree	Disagree	Not agree nor disagree	Completely disagree
1073	0	0	1	0	1	1	0	1	1	0	1	1	0	1	1	0	0	0	0	0	0	1	1	0	0	0	-1.10175	1.72689	0.746141	0.90375	2020-03-20	Female	20	USF	Bragança Paulista	Southeast	1st year	No suspension	No	No	Not agree nor disagree	Not agree nor disagree	Completely agree	Not agree nor disagree	Completely agree	Agree	Not agree nor disagree	Not agree nor disagree	Not agree nor disagree
1074	1	0	1	0	1	0	1	0	0	0	1	0	1	1	1	0	0	0	0	0	0	0	0	0	0	1	-0.434197	1.98699	0.104441	0.647863	2020-03-20	Female	23	USF	Bragança Paulista	Southeast	5th year	Complete suspension	No	No	Agree	Disagree	Completely agree	Disagree	Completely agree	Not agree nor disagree	Completely agree	Completely agree	Not agree nor disagree
1075	1	1	1	0	1	0	0	0	1	1	1	0	0	1	1	0	0	0	1	0	0	0	0	0	0	0	-1.21724	1.28149	1.84685	-0.103375	2020-03-20	Female	19	USF	bragança paulista	Southeast	2nd year	Complete suspension	No	No	Agree	Agree	Completely agree	Not agree nor disagree	Completely agree	Disagree	Not agree nor disagree	Agree	Completely disagree
1076	0	0	1	0	1	0	0	1	0	0	1	1	0	0	1	0	0	0	1	1	1	1	0	0	0	1	-0.667082	1.37398	1.19942	1.12271	2020-03-20	Female	21	USF	Bragança Paulista	Southeast	4th year	Suspension except internship	No	No	Not agree nor disagree	Not agree nor disagree	Agree	Not agree nor disagree	Agree	Not agree nor disagree	Not agree nor disagree	Agree	Disagree
1077	1	1	1	0	0	0	1	1	0	0	0	0	1	0	1	0	1	0	0	0	0	0	0	0	0	0	0.954811	2.14966	0.00480799	0.969148	2020-03-20	Female	18	USF	Bragança Paulista	Southeast	1st year	Suspension except internship	No	No	Agree	Agree	Agree	Disagree	Disagree	Disagree	Agree	Agree	Agree
1078	0	0	1	0	1	0	0	1	0	0	1	1	0	1	1	0	0	0	0	0	0	1	1	0	0	1	-1.20465	1.35989	0.13679	1.19309	2020-03-20	Male	20	USF	Bragança Paulista	Southeast	1st year	No suspension	No	No	Disagree	Disagree	Completely agree	Not agree nor disagree	Agree	Not agree nor disagree	Not agree nor disagree	Completely agree	Completely agree
1079	0	0	1	0	1	0	0	1	1	1	1	0	1	0	0	1	1	1	0	0	1	0	0	0	0	0	2.54859	0.826539	1.77255	0.40736	2020-03-20	Female	26	USF	Bragança Paulista	Southeast	5th year	Complete suspension	No	No	Disagree	Disagree	Completely agree	Disagree	Completely agree	Not agree nor disagree	Disagree	Not agree nor disagree	Completely disagree
1080	0	0	1	0	1	0	0	1	1	1	1	0	1	0	0	1	1	1	0	0	1	0	0	0	0	0	2.54859	0.826539	1.77255	0.40736	2020-03-20	Female	26	USF	Bragança Paulista	Southeast	5th year	Complete suspension	No	No	Disagree	Disagree	Completely agree	Disagree	Completely agree	Not agree nor disagree	Disagree	Not agree nor disagree	Completely disagree
1081	0	0	1	0	0	0	0	1	1	1	1	1	0	1	1	0	0	0	1	0	0	0	0	0	0	0	-1.33189	0.240582	2.1117	0.0860054	2020-03-20	Male	20	USF	Bragança Paulista	Southeast	1st year	No suspension	No	No	Disagree	Disagree	Agree	Disagree	Not agree nor disagree	Completely disagree	Disagree	Not agree nor disagree	Not agree nor disagree
1082	1	0	1	0	1	0	0	1	0	0	1	0	0	1	1	0	0	0	1	1	0	0	0	0	0	0	-1.3726	1.28349	0.726631	0.884046	2020-03-20	Male	22	USF	bragança paulista	Southeast	1st year	Complete suspension	No	No	Completely agree	Not agree nor disagree	Completely agree	Not agree nor disagree	Completely agree	Disagree	Disagree	Completely agree	Completely agree
1083	0	1	1	1	1	0	0	0	1	0	1	1	0	0	1	0	0	0	1	0	0	1	0	0	0	0	-0.530987	1.69471	1.49014	-0.0111195	2020-03-20	Male	22	USF	Bragança Paulista	Southeast	3rd year	Complete suspension	No	No	Completely disagree	Agree	Agree	Agree	Agree	Disagree	Disagree	Disagree	Completely disagree
1084	1	1	1	0	1	0	0	1	1	1	1	0	0	1	1	0	0	0	0	0	0	0	0	0	0	0	-1.08183	1.51445	1.23708	0.518156	2020-03-20	Female	18	USF	Bragança Paulista	Southeast	1st year	Suspension except internship	No	No	Agree	Agree	Completely agree	Not agree nor disagree	Completely agree	Not agree nor disagree	Disagree	Completely agree	Disagree
1085	1	1	1	1	1	0	0	1	1	1	1	1	0	1	1	0	0	0	1	0	0	0	0	0	0	0	-1.18255	1.98647	2.08472	0.258276	2020-03-20	Female	17	USF	Bragança paulista	Southeast	1st year	Suspension except internship	No	No	Completely agree	Agree	Completely agree	Agree	Agree	Not agree nor disagree	Disagree	Not agree nor disagree	Not agree nor disagree
1086	0	0	0	0	1	0	0	0	1	1	1	0	0	1	1	0	0	0	1	1	0	0	1	0	0	0	-1.30979	0.375604	1.73641	0.331775	2020-03-20	Male	18	USF	Bragança Paulista	Southeast	1st year	Suspension except internship	No	No	Disagree	Disagree	Disagree	Disagree	Agree	Completely disagree	Completely disagree	Not agree nor disagree	Completely disagree
1087	1	1	1	0	1	0	0	0	1	0	1	1	0	1	1	0	0	0	0	0	0	0	0	0	0	0	-1.04579	1.49205	1.11735	-0.261149	2020-03-20	Female	22	USF	Bragança paulista	Southeast	1st year	Complete suspension	No	No	Agree	Completely agree	Completely agree	Disagree	Completely agree	Disagree	Disagree	Disagree	Completely disagree
1088	0	0	1	0	1	0	0	0	0	1	1	1	0	0	1	1	0	0	0	1	0	0	0	0	0	0	0.0383557	0.708474	1.09059	-0.0950405	2020-03-20	Female	20	USF	Bragança Paulista	Southeast	3rd year	Complete suspension	No	No	Not agree nor disagree	Disagree	Agree	Disagree	Agree	Completely disagree	Disagree	Completely disagree	Completely disagree
1089	0	0	1	0	1	0	0	1	1	1	1	1	0	1	1	0	0	0	1	0	0	0	0	0	1	0	-1.29049	0.542739	2.21698	-0.00442018	2020-03-20	Female	22	USF	Bragança Paulista	Southeast	4th year	Complete suspension	No	No	Disagree	Disagree	Agree	Disagree	Agree	Disagree	Disagree	Not agree nor disagree	Agree
1090	1	1	1	1	1	1	1	0	1	0	1	1	0	1	1	0	1	0	1	0	0	0	0	0	0	0	-0.458141	3.4054	1.56568	0.0992764	2020-03-20	Female	22	USF	Bragança Paulista	Southeast	4th year	Complete suspension	No	Yes	Agree	Agree	Completely agree	Agree	Agree	Agree	Agree	Disagree	Disagree
1091	0	0	1	0	1	0	0	0	1	0	1	0	0	1	0	0	0	0	0	1	0	0	0	0	0	0	-0.64254	0.671494	0.748091	0.246466	2020-03-21	Male	19	USF	Bragança Paulista	Southeast	1st year	Suspension except internship	No	No	Disagree	Disagree	Agree	Disagree	Agree	Disagree	Disagree	Agree	Not agree nor disagree
1092	1	1	1	1	1	0	0	1	0	0	1	0	1	0	0	1	0	1	0	1	0	1	0	0	0	1	1.92305	3.03469	0.0483357	1.76073	2020-03-20	Male	23	USF	Bragança Paulista	Southeast	5th year	Complete suspension	No	No	Completely agree	Agree	Completely agree	Agree	Agree	Not agree nor disagree	Not agree nor disagree	Completely agree	Not agree nor disagree
1093	1	1	0	0	1	0	0	0	1	1	1	0	0	1	1	0	0	0	1	1	0	0	0	0	0	1	-1.27443	1.55289	1.68231	0.666097	2020-03-20	Female	20	USF	Bragança Paulista	Southeast	2nd year	No suspension	No	No	Agree	Completely agree	Not agree nor disagree	Completely disagree	Agree	Completely disagree	Completely disagree	Not agree nor disagree	Not agree nor disagree
1094	0	1	1	1	1	1	1	1	1	1	0	0	1	0	0	1	0	0	1	0	0	1	0	0	0	1	1.23278	3.3645	1.08797	1.805	2020-03-20	Female	28	USF	Bragança Paulista	Southeast	5th year	Complete suspension	No	No	Not agree nor disagree	Agree	Completely agree	Agree	Agree	Agree	Agree	Not agree nor disagree	Disagree
1095	1	1	1	0	1	0	0	0	0	0	1	0	0	0	0	0	0	0	1	1	1	0	0	0	0	0	0.0105495	1.55982	1.22207	0.0695466	2020-03-20	Female	21	USF	Bragança Paulista	Southeast	2nd year	No suspension	No	No	Agree	Agree	Completely agree	Not agree nor disagree	Agree	Disagree	Not agree nor disagree	Disagree	Completely disagree
1096	1	1	1	1	1	0	0	1	0	0	1	0	0	1	1	0	0	0	0	1	0	0	1	0	0	1	-1.11427	2.69172	-0.0712862	1.68046	2020-03-20	Female	20	USF	Bragança Paulista	Southeast	2nd year	Suspension except internship	No	No	Agree	Agree	Agree	Agree	Agree	Not agree nor disagree	Not agree nor disagree	Agree	Agree
1097	0	0	1	0	1	0	0	0	1	1	1	1	0	0	0	1	0	0	0	0	0	0	0	0	0	0	0.598987	0.465686	1.48316	-0.424728	2020-03-20	Female	22	USF	Bragança Paulista	Southeast	2nd year	Complete suspension	No	No	Not agree nor disagree	Not agree nor disagree	Agree	Disagree	Agree	Completely disagree	Completely disagree	Disagree	Disagree
1098	0	1	1	1	1	1	0	0	1	1	1	1	1	0	1	1	1	0	1	1	1	0	0	0	0	0	1.45204	2.41999	2.6548	0.0859791	2020-03-20	Female	25	USF	Bragança Paulista	Southeast	5th year	Complete suspension	No	No	Not agree nor disagree	Agree	Completely agree	Agree	Completely agree	Agree	Not agree nor disagree	Disagree	Disagree
1099	0	0	1	0	1	0	1	0	1	1	1	0	0	1	1	0	0	0	1	0	0	1	0	0	0	1	-1.29681	1.52368	1.53171	0.694017	2020-03-20	Male	19	USF	Bragança Paulista	Southeast	2nd year	Suspension except internship	No	No	Not agree nor disagree	Disagree	Completely agree	Completely disagree	Agree	Disagree	Agree	Completely agree	Completely disagree
1100	1	1	1	0	1	1	0	0	0	0	1	0	0	0	0	0	0	0	0	1	0	0	1	1	0	1	0.200179	2.7636	-0.24322	1.31645	2020-03-20	Female	18	USF	Bragança Paulista	Southeast	1st year	Suspension except internship	No	No	Agree	Agree	Completely agree	Disagree	Completely agree	Completely agree	Not agree nor disagree	Completely agree	Agree
1101	1	0	1	0	0	0	0	1	1	1	1	1	0	0	0	0	0	0	0	0	1	1	1	1	0	0	0.332108	1.15476	1.79007	0.531161	2020-03-20	Male	18	USF	Bragança Paulista	Southeast	1st year	Complete suspension	No	No	Agree	Disagree	Agree	Completely disagree	Not agree nor disagree	Completely disagree	Completely disagree	Not agree nor disagree	Completely disagree
1102	0	1	1	0	1	0	0	1	1	1	1	0	0	1	1	0	0	0	1	1	0	0	1	0	0	1	-1.33647	1.48885	1.42361	1.49734	2020-03-20	Female	18	USF	Bragança paulista	Southeast	1st year	Complete suspension	No	Yes	Not agree nor disagree	Agree	Completely agree	Disagree	Agree	Disagree	Not agree nor disagree	Agree	Completely disagree
1103	1	0	1	1	1	0	0	1	0	1	0	0	0	1	1	0	0	0	0	1	0	0	1	1	0	1	-1.05335	2.15929	0.188669	1.93868	2020-03-20	Male	18	USF	Bragança Paulista	Southeast	1st year	Suspension except internship	No	No	Agree	Not agree nor disagree	Completely agree	Agree	Completely agree	Not agree nor disagree	Not agree nor disagree	Completely agree	Not agree nor disagree
1104	1	0	1	1	1	1	0	0	1	1	1	0	1	0	1	0	1	1	0	0	0	0	0	0	0	1	1.57196	2.67383	1.10215	0.751666	2020-03-20	Female	27	USF	Bragança Paulista	Southeast	5th year	Complete suspension	No	No	Agree	Not agree nor disagree	Completely agree	Completely agree	Completely agree	Agree	Disagree	Agree	Completely disagree
1105	1	1	1	1	1	0	0	1	1	0	1	0	0	1	1	0	0	0	0	1	0	0	0	0	0	0	-1.07384	2.29211	0.741547	1.01329	2020-03-20	Male	23	USF	Bragança Paulista	Southeast	1st year	Complete suspension	No	No	Completely agree	Completely agree	Completely agree	Agree	Completely agree	Not agree nor disagree	Not agree nor disagree	Not agree nor disagree	Disagree
1106	1	1	1	0	1	0	0	0	1	1	0	0	0	1	1	0	0	0	1	0	1	0	1	0	0	0	-1.11355	1.29511	2.00407	0.151197	2020-03-20	Female	23	USF	braganca paulista	Southeast	2nd year	No suspension	No	No	Agree	Agree	Completely agree	Not agree nor disagree	Agree	Disagree	Disagree	Not agree nor disagree	Disagree
1107	0	0	1	0	1	1	1	1	1	0	1	0	0	1	1	0	0	0	0	1	0	1	1	0	0	1	-1.13594	2.79473	0.202252	2.13322	2020-03-20	Male	18	USF	Braganca Paulista	Southeast	1st year	Suspension except internship	No	No	Not agree nor disagree	Not agree nor disagree	Agree	Disagree	Completely agree	Agree	Agree	Completely agree	Completely agree
1108	1	0	1	0	1	0	0	1	1	1	1	0	1	0	1	0	0	0	0	1	0	0	0	1	0	0	0.335339	1.31657	1.15233	1.07002	2020-03-20	Female	20	USF	Braganca paulista	Southeast	1st year	Suspension except internship	No	No	Agree	Not agree nor disagree	Completely agree	Disagree	Completely agree	Not agree nor disagree	Not agree nor disagree	Agree	Disagree
1109	1	0	1	0	1	1	0	1	1	1	0	0	0	1	1	0	0	0	1	1	1	1	0	0	0	1	-1.20935	2.36673	1.70305	1.74394	2020-03-20	Male	19	USF	bragança paulista	Southeast	1st year	Complete suspension	No	No	Agree	Not agree nor disagree	Agree	Completely disagree	Agree	Agree	Disagree	Completely agree	Completely agree
1110	1	1	1	1	1	1	1	0	1	1	1	0	0	0	1	1	0	0	1	0	1	1	0	0	0	1	0.133903	3.67754	1.93377	0.849602	2020-03-20	Male	23	USF	Bragança Paulista	Southeast	6th year	Complete suspension	No	No	Agree	Agree	Completely agree	Completely agree	Agree	Agree	Agree	Completely agree	Completely disagree
1111	0	1	1	0	0	0	0	0	1	1	0	0	1	0	1	0	1	1	0	1	1	1	0	0	0	1	1.61388	1.56514	1.56156	1.01696	2020-03-20	Male	21	USF	Bragança Paulista	Southeast	5th year	Complete suspension	No	No	Not agree nor disagree	Agree	Agree	Not agree nor disagree	Not agree nor disagree	Disagree	Disagree	Agree	Completely disagree
1112	1	1	1	1	1	1	1	0	1	1	1	0	0	1	1	0	0	0	1	1	0	1	1	0	0	0	-1.02059	3.65169	1.63257	0.984511	2020-03-20	Female	19	USF	Bragança Paulista	Southeast	1st year	Suspension except internship	No	No	Agree	Completely agree	Completely agree	Agree	Completely agree	Agree	Agree	Not agree nor disagree	Not agree nor disagree
1113	0	0	1	0	1	0	0	0	1	1	1	0	1	0	0	1	0	0	0	0	0	0	0	0	0	0	1.29009	0.456116	1.22168	-0.073612	2020-03-20	Female	20	USF	Bragança Paulista	Southeast	2nd year	Complete suspension	No	No	Disagree	Disagree	Completely agree	Disagree	Completely agree	Not agree nor disagree	Not agree nor disagree	Agree	Completely disagree
1114	1	0	1	0	1	0	0	0	1	1	1	1	1	0	0	1	1	1	1	0	1	1	0	1	1	0	2.66584	1.46061	2.84938	-0.240915	2020-03-20	Female	26	USF	Bragança Paulista	Southeast	5th year	Complete suspension	No	No	Agree	Not agree nor disagree	Agree	Disagree	Agree	Disagree	Disagree	Disagree	Disagree
1115	0	1	1	0	1	0	0	0	1	1	1	0	0	1	1	0	0	0	1	1	0	1	1	1	0	0	-1.13796	1.3607	1.7041	0.789694	2020-03-20	Female	20	USF	Bragança Paulista	Southeast	1st year	No suspension	No	No	Disagree	Agree	Completely agree	Completely disagree	Completely agree	Completely disagree	Completely disagree	Not agree nor disagree	Disagree
1116	1	1	1	0	1	0	0	1	1	1	1	0	0	1	1	0	0	1	1	0	1	1	1	0	0	0	-0.536422	1.83668	2.21062	0.772967	2020-03-20	Female	22	USF	Bragança Paulista	Southeast	4th year	Complete suspension	No	No	Agree	Completely agree	Completely agree	Not agree nor disagree	Agree	Not agree nor disagree	Not agree nor disagree	Not agree nor disagree	Not agree nor disagree
1117	0	1	1	1	0	0	0	0	0	0	0	0	0	1	1	0	0	0	1	0	1	0	0	0	0	0	-1.21634	1.08411	1.22657	-0.0374497	2020-03-20	Female	22	USF	Bragança Paulista	Southeast	5th year	Complete suspension	No	No	Not agree nor disagree	Agree	Agree	Agree	Not agree nor disagree	Disagree	Disagree	Not agree nor disagree	Not agree nor disagree
1118	1	1	1	1	1	1	1	1	0	0	1	0	0	0	0	1	0	0	0	1	0	1	1	0	0	1	0.716254	4.30807	-0.351414	2.19	2020-03-20	Female	24	USF	Bragança Paulista	Southeast	6th year	Complete suspension	No	No	Agree	Agree	Completely agree	Completely agree	Completely agree	Completely agree	Completely agree	Completely agree	Not agree nor disagree
1119	1	1	1	0	1	0	0	1	1	0	0	0	1	0	0	1	0	0	0	0	0	1	0	1	0	0	1.42509	1.92721	0.327306	1.31847	2020-03-20	Female	20	USF	Bragança Paulista	Southeast	2nd year	Complete suspension	No	No	Completely agree	Completely agree	Completely agree	Not agree nor disagree	Completely agree	Not agree nor disagree	Not agree nor disagree	Agree	Not agree nor disagree
1120	1	1	1	0	0	1	0	1	0	0	1	0	1	0	1	0	1	0	0	1	0	1	0	0	0	1	0.938585	2.99332	-0.0168835	1.84767	2020-03-20	Female	23	USF	Bragança Paulista	Southeast	5th year	Complete suspension	No	No	Agree	Completely agree	Completely agree	Not agree nor disagree	Completely disagree	Agree	Disagree	Agree	Completely disagree
1121	0	1	1	1	1	1	1	1	1	0	1	0	0	1	1	0	0	0	1	1	0	0	1	0	0	1	-1.2598	3.41198	0.791289	1.95487	2020-03-20	Female	21	USF	Bragança Paulista	Southeast	1st year	Suspension except internship	No	No	Not agree nor disagree	Agree	Agree	Agree	Completely agree	Completely agree	Completely agree	Agree	Completely agree
1122	1	1	1	1	1	1	1	1	0	0	1	0	1	0	0	1	1	1	0	1	0	0	0	0	0	1	2.60573	4.25223	-0.00118461	1.85593	2020-03-20	Female	30	USF	Bragança Paulista	Southeast	5th year	Complete suspension	No	No	Completely agree	Completely agree	Completely agree	Completely agree	Completely agree	Completely agree	Completely agree	Completely agree	Not agree nor disagree
1123	1	1	1	1	1	1	1	0	0	0	1	0	0	1	1	0	0	0	0	0	0	1	1	1	0	1	-0.895632	3.99852	-0.146385	1.43777	2020-03-20	Female	27	USF	Bragança Paulista	Southeast	5th year	Complete suspension	No	No	Completely agree	Completely agree	Agree	Agree	Agree	Agree	Agree	Not agree nor disagree	Not agree nor disagree
1124	0	0	1	1	0	0	0	0	1	1	1	1	1	1	0	1	1	1	0	1	1	0	0	0	1	0	2.0678	1.154	2.645	-0.380832	2020-03-20	Female	25	USF	Bragança Paulista	Southeast	5th year	Complete suspension	No	No	Disagree	Not agree nor disagree	Agree	Agree	Not agree nor disagree	Not agree nor disagree	Disagree	Completely disagree	Completely disagree
1125	1	1	1	1	1	1	1	0	1	1	1	1	0	1	1	1	0	1	1	1	0	1	1	0	0	1	0.0495498	4.10074	1.86051	1.24472	2020-03-20	Female	23	USF	Bragança Paulista	Southeast	5th year	Complete suspension	No	No	Completely agree	Agree	Completely agree	Completely agree	Completely agree	Agree	Completely agree	Agree	Not agree nor disagree
1126	1	1	1	1	0	1	1	0	0	1	1	1	1	0	1	1	0	0	0	1	0	0	0	0	0	1	0.958828	3.54697	0.963571	0.765045	2020-03-20	Female	26	USF	Bragança Paulista	Southeast	6th year	Complete suspension	No	No	Completely agree	Completely agree	Completely agree	Agree	Not agree nor disagree	Agree	Completely agree	Agree	Completely disagree
1127	1	1	1	0	0	0	0	0	1	1	1	1	1	0	1	0	0	0	1	0	1	0	1	1	1	0	0.439427	1.17838	2.7534	-0.355821	2020-03-20	Female	43	USF	Bragança Paulista	Southeast	5th year	Complete suspension	No	No	Agree	Agree	Completely agree	Disagree	Not agree nor disagree	Completely disagree	Disagree	Completely disagree	Completely disagree
1128	0	0	1	1	1	0	0	1	1	1	0	0	0	1	1	0	0	0	1	0	0	0	1	0	0	0	-1.29664	1.02294	1.36208	0.943635	2020-03-20	Female	19	USF	Bragança Paulista	Southeast	2nd year	Complete suspension	No	No	Not agree nor disagree	Not agree nor disagree	Completely agree	Agree	Completely agree	Not agree nor disagree	Not agree nor disagree	Agree	Agree
1129	0	0	1	0	0	0	1	1	1	1	1	1	0	1	1	0	1	0	0	1	1	0	1	0	0	1	-0.404055	1.63269	1.80716	1.11321	2020-03-20	Male	22	USF	Bragança Paulista	Southeast	3rd year	Complete suspension	No	No	Completely disagree	Not agree nor disagree	Completely agree	Disagree	Not agree nor disagree	Disagree	Agree	Agree	Completely disagree
1130	1	0	0	0	0	0	0	0	0	0	1	0	0	1	1	0	0	0	0	1	0	0	1	0	0	0	-1.12312	0.786957	0.30363	0.387013	2020-03-20	Female	20	USF	Bragança Paulista	Southeast	1st year	Suspension except internship	No	No	Agree	Not agree nor disagree	Not agree nor disagree	Disagree	Disagree	Completely disagree	Disagree	Not agree nor disagree	Disagree
1131	0	0	0	0	1	0	0	0	1	1	1	0	0	1	1	0	0	0	0	0	0	0	0	0	0	0	-1.16582	0.200565	1.33097	-0.179852	2020-03-20	Female	18	USF	Bragança Paulista	Southeast	1st year	Complete suspension	No	No	Completely disagree	Not agree nor disagree	Disagree	Not agree nor disagree	Agree	Completely disagree	Not agree nor disagree	Agree	Disagree
1132	0	1	1	0	1	0	0	1	0	0	1	0	0	1	1	0	0	0	0	0	0	0	1	0	0	1	-1.22779	1.50513	-0.121812	1.27463	2020-03-20	Female	17	USF	Bragança Paulista	Southeast	1st year	Suspension except internship	No	No	Not agree nor disagree	Agree	Agree	Not agree nor disagree	Agree	Disagree	Completely disagree	Agree	Disagree
1133	0	0	1	1	1	0	0	0	0	0	1	0	0	1	1	0	0	0	0	0	0	0	0	0	0	0	-1.17098	1.0399	0.316707	0.000348078	2020-03-20	Female	18	USF	Bragança Paulista	Southeast	1st year	Suspension except internship	No	No	Disagree	Not agree nor disagree	Agree	Agree	Completely agree	Not agree nor disagree	Not agree nor disagree	Disagree	Disagree
1134	1	0	1	1	0	0	1	0	1	1	1	1	0	0	0	0	0	0	0	0	0	1	1	1	0	0	0.395099	2.17029	1.35911	0.270771	2020-03-20	Female	17	USF	Bragança Paulista	Southeast	1st year	No suspension	No	No	Completely agree	Not agree nor disagree	Completely agree	Completely agree	Disagree	Disagree	Agree	Not agree nor disagree	Disagree
1135	1	0	1	0	1	0	0	1	0	0	0	0	1	0	1	0	1	0	0	1	0	0	0	1	0	1	0.873828	1.85589	-0.283671	1.91111	2020-03-20	Female	49	USF	Bragança Paulista	Southeast	1st year	Suspension except internship	No	No	Agree	Not agree nor disagree	Agree	Not agree nor disagree	Agree	Not agree nor disagree	Not agree nor disagree	Agree	Not agree nor disagree
1136	1	1	1	0	1	0	0	1	1	1	0	0	1	0	0	1	1	1	1	0	0	1	0	0	0	0	2.45736	1.96724	1.52561	1.05676	2020-03-20	Female	25	USF	Bragança Paulista	Southeast	2nd year	Complete suspension	No	No	Completely agree	Agree	Completely agree	Not agree nor disagree	Agree	Not agree nor disagree	Not agree nor disagree	Completely agree	Completely agree
1137	1	1	1	0	0	0	0	0	1	0	1	0	0	1	0	0	0	0	0	0	0	0	1	0	0	1	-0.544298	1.50623	0.487911	0.617906	2020-03-21	Female	18	USF	Bragança Paulista	Southeast	1st year	Complete suspension	No	No	Agree	Agree	Agree	Not agree nor disagree	Disagree	Disagree	Disagree	Agree	Not agree nor disagree
1138	1	1	1	0	1	0	0	1	1	1	0	0	1	0	0	1	1	1	1	0	0	1	0	0	0	0	2.45736	1.96724	1.52561	1.05676	2020-03-22	Female	25	USF	Bragança Paulista	Southeast	2nd year	Complete suspension	No	No	Completely agree	Agree	Completely agree	Not agree nor disagree	Agree	Not agree nor disagree	Not agree nor disagree	Completely agree	Completely agree
1139	0	1	1	0	1	1	0	1	1	0	0	0	1	0	1	1	1	1	0	1	0	1	1	1	0	0	2.12057	2.64697	0.327979	2.09154	2020-03-20	Female	21	USF	Bragança Paulista	Southeast	2nd year	Complete suspension	No	No	Disagree	Agree	Completely agree	Not agree nor disagree	Completely agree	Agree	Not agree nor disagree	Agree	Not agree nor disagree
1140	0	0	1	0	1	0	0	0	0	0	1	1	0	1	1	0	0	0	1	0	1	1	0	0	0	0	-1.25202	0.746102	1.61794	-0.320182	2020-03-20	Female	26	USF	Bragança Paulista	Southeast	5th year	Complete suspension	No	No	Not agree nor disagree	Not agree nor disagree	Completely agree	Not agree nor disagree	Agree	Disagree	Disagree	Disagree	Completely disagree
1141	1	1	1	0	1	1	1	0	1	1	1	1	0	0	1	0	0	1	1	1	0	1	0	0	0	1	0.148599	3.50388	1.82233	0.949152	2020-03-20	Female	23	USF	Bragança Paulista	Southeast	5th year	Complete suspension	No	No	Agree	Agree	Completely agree	Not agree nor disagree	Agree	Agree	Agree	Agree	Not agree nor disagree
1142	0	0	1	0	1	0	0	0	1	0	1	0	0	1	1	0	0	0	1	0	0	0	1	0	0	0	-1.34454	0.474831	1.1362	0.189158	2020-03-20	Female	19	USF	Bragança Paulista	Southeast	2nd year	No suspension	No	No	Disagree	Not agree nor disagree	Completely agree	Completely disagree	Agree	Completely disagree	Completely disagree	Agree	Disagree
1143	0	0	1	0	1	0	0	0	1	1	1	1	1	0	1	1	1	1	1	0	1	1	0	0	1	0	1.99365	0.938295	2.90617	-0.387171	2020-03-20	Female	25	USF	Bragança Paulista	Southeast	5th year	Complete suspension	No	No	Not agree nor disagree	Not agree nor disagree	Completely agree	Disagree	Completely agree	Disagree	Completely disagree	Completely disagree	Completely disagree
1144	0	0	0	0	0	0	0	0	1	1	1	1	1	0	0	1	1	1	1	0	1	0	1	0	1	0	2.52294	0.230866	2.86984	-0.584401	2020-03-20	Female	24	USF	Bragança Paulista	Southeast	5th year	Complete suspension	No	Yes	Completely disagree	Not agree nor disagree	Not agree nor disagree	Not agree nor disagree	Completely disagree	Completely disagree	Completely disagree	Completely disagree	Completely disagree
1145	0	0	1	1	1	0	0	0	1	1	1	1	0	0	1	0	0	0	0	0	0	0	0	0	0	0	-0.399251	0.959673	1.52388	-0.35475	2020-03-20	Female	21	USF	Bragança Paulista	Southeast	2nd year	Complete suspension	No	No	Not agree nor disagree	Not agree nor disagree	Completely agree	Agree	Completely agree	Disagree	Completely disagree	Disagree	Completely disagree
1146	1	0	1	0	0	0	1	1	1	1	1	1	1	0	0	1	1	0	0	0	0	0	1	0	0	1	2.02313	2.00453	1.16973	1.06683	2020-03-20	Female	22	USF	Bragança Paulista	Southeast	5th year	Complete suspension	No	No	Agree	Not agree nor disagree	Agree	Disagree	Not agree nor disagree	Not agree nor disagree	Agree	Agree	Disagree
1147	1	1	1	0	1	0	1	0	1	0	0	1	0	1	1	1	0	0	1	1	0	0	0	1	0	0	-0.609942	2.27031	1.39036	0.589981	2020-03-20	Female	18	USF	Bragança Paulista	Southeast	1st year	Suspension except internship	No	No	Agree	Completely agree	Completely agree	Disagree	Completely agree	Not agree nor disagree	Completely agree	Completely agree	Completely disagree
1148	0	1	1	0	1	0	0	1	0	1	1	0	0	1	1	0	0	0	1	0	0	0	0	0	0	0	-1.34604	0.986177	1.27776	0.418599	2020-03-20	Female	22	USF	Bragança Paulista	Southeast	2nd year	Suspension except internship	No	No	Not agree nor disagree	Agree	Completely agree	Disagree	Completely agree	Disagree	Not agree nor disagree	Not agree nor disagree	Agree
1149	1	1	1	0	0	1	1	0	0	0	1	0	1	1	0	1	0	0	1	0	0	0	1	0	0	1	0.552367	2.86296	0.503986	0.931254	2020-03-20	Female	25	USF	Bragança Paulista	Southeast	5th year	Complete suspension	No	No	Agree	Agree	Completely agree	Not agree nor disagree	Not agree nor disagree	Agree	Completely agree	Completely agree	Disagree
1150	1	0	1	0	1	0	1	0	0	0	1	0	1	0	1	0	0	0	0	0	0	1	0	0	0	1	0.278019	2.25535	-0.0485931	0.894151	2020-03-20	Female	23	USF	Bragança Paulista	Southeast	5th year	Complete suspension	No	No	Agree	Not agree nor disagree	Completely agree	Not agree nor disagree	Agree	Not agree nor disagree	Agree	Not agree nor disagree	Completely disagree
1151	0	1	1	1	0	0	0	1	1	1	1	1	1	0	1	0	0	0	1	0	1	0	0	0	0	0	0.231814	1.2212	2.62569	0.0464276	2020-03-20	Female	27	USF	Bragança Paulista	Southeast	5th year	Complete suspension	No	No	Not agree nor disagree	Agree	Agree	Agree	Disagree	Disagree	Not agree nor disagree	Not agree nor disagree	Disagree
1152	1	1	1	1	0	0	0	1	1	0	1	0	0	1	1	0	0	0	0	0	0	0	1	0	0	1	-1.08941	2.17249	0.446233	1.34033	2020-03-20	Female	22	USF	Bragança paulista	Southeast	1st year	Suspension except internship	No	Yes	Agree	Agree	Agree	Agree	Not agree nor disagree	Disagree	Disagree	Agree	Disagree
1153	1	1	1	1	1	1	1	0	0	1	1	0	0	1	1	0	0	0	0	0	0	1	0	0	0	1	-0.946968	3.80973	0.543867	0.927427	2020-03-20	Male	28	USF	Bragança Paulista	Southeast	5th year	Complete suspension	No	No	Completely agree	Completely agree	Completely agree	Agree	Agree	Agree	Completely agree	Agree	Not agree nor disagree
1154	1	1	1	0	1	0	0	1	0	0	1	0	0	1	1	1	0	0	0	1	0	0	1	0	0	0	-0.612723	1.91715	0.148948	1.17008	2020-03-20	Female	19	USF	Bragança Paulista	Southeast	1st year	Suspension except internship	No	No	Agree	Agree	Completely agree	Not agree nor disagree	Agree	Disagree	Disagree	Agree	Not agree nor disagree
1155	1	1	1	1	1	1	1	0	1	1	1	0	1	0	0	1	1	1	0	1	0	0	0	0	0	1	2.7158	3.97627	1.11375	1.17466	2020-03-20	Female	24	USF	Bragança Paulista	Southeast	5th year	Complete suspension	No	Yes	Agree	Completely agree	Completely agree	Agree	Agree	Agree	Agree	Completely agree	Disagree
1156	1	1	1	1	1	0	0	1	1	1	0	0	0	1	1	0	0	0	1	1	0	1	0	0	0	0	-1.16608	2.37246	1.52844	1.31743	2020-03-20	Female	19	USF	Bragança Paulista	Southeast	1st year	Suspension except internship	No	No	Agree	Agree	Completely agree	Agree	Agree	Disagree	Disagree	Agree	Not agree nor disagree
1157	0	1	1	0	1	0	0	0	0	0	1	1	0	0	1	0	0	0	1	1	0	0	1	0	0	0	-0.601728	1.21756	0.933249	0.187274	2020-03-20	Male	25	USF	Bragança Paulista	Southeast	2nd year	No suspension	No	No	Not agree nor disagree	Agree	Completely agree	Disagree	Agree	Completely disagree	Completely disagree	Disagree	Disagree
1158	0	1	1	1	1	1	1	0	0	0	1	1	1	0	0	1	1	1	0	0	1	1	1	0	0	1	2.75622	3.78138	0.760557	0.864334	2020-03-20	Female	26	USF	Bragança Paulista	Southeast	5th year	Complete suspension	No	No	Not agree nor disagree	Agree	Completely agree	Agree	Completely agree	Agree	Agree	Agree	Completely disagree
1159	1	1	1	0	1	0	0	0	1	0	1	1	0	1	1	0	0	0	0	0	0	0	0	0	0	0	-1.04579	1.49205	1.11735	-0.261149	2020-03-20	Male	19	USF	Bragança Paulista	Southeast	1st year	Suspension except internship	No	No	Agree	Agree	Completely agree	Disagree	Completely agree	Completely disagree	Completely disagree	Completely disagree	Completely disagree
1160	1	1	1	1	1	0	0	0	1	1	0	0	1	0	1	1	1	1	0	0	0	0	1	0	0	0	2.17192	2.20806	1.08621	0.571904	2020-03-20	Female	25	USF	Bragança Paulista	Southeast	3rd year	Complete suspension	No	No	Completely agree	Agree	Completely agree	Completely agree	Completely agree	Not agree nor disagree	Not agree nor disagree	Agree	Agree
1161	0	1	1	0	1	0	0	1	0	0	0	0	0	0	1	0	0	0	0	1	0	1	0	0	0	1	-0.534711	1.86915	-0.351767	1.84234	2020-03-20	Male	22	USF	Bragança Paulista	Southeast	5th year	Complete suspension	No	No	Not agree nor disagree	Agree	Agree	Disagree	Agree	Not agree nor disagree	Disagree	Completely agree	Disagree
1162	1	1	1	1	0	0	0	1	1	0	0	0	1	0	0	1	0	0	0	1	1	0	0	0	0	0	1.45025	2.00106	1.02635	1.04025	2020-03-20	Female	17	USF	Bragança Paulista	Southeast	1st year	No suspension	No	No	Completely agree	Completely agree	Completely agree	Agree	Not agree nor disagree	Completely disagree	Completely disagree	Completely agree	Completely disagree
1163	0	0	0	0	1	0	0	0	1	1	1	0	0	0	1	1	0	0	0	0	1	1	0	0	0	0	0.113794	0.465191	1.72307	-0.0626624	2020-03-20	Male	23	USF	Bragança Paulista - SP	Southeast	3rd year	Complete suspension	No	No	Disagree	Disagree	Not agree nor disagree	Completely disagree	Agree	Disagree	Completely disagree	Not agree nor disagree	Disagree
1164	0	1	1	0	1	0	0	0	1	0	1	1	1	0	0	0	0	1	1	0	1	0	0	0	0	0	1.31018	1.01234	2.14154	-0.470297	2020-03-20	Female	27	USF	Bragança Paulista - SP	Southeast	5th year	Complete suspension	No	No	Not agree nor disagree	Agree	Agree	Disagree	Agree	Disagree	Disagree	Disagree	Disagree
1165	0	0	1	0	1	0	0	0	1	0	1	0	0	1	1	0	0	0	1	0	0	1	1	0	0	0	-1.30428	0.746238	1.10812	0.41564	2020-03-20	Female	22	USF	Bragança Paulista - SP	Southeast	2nd year	Complete suspension	No	No	Not agree nor disagree	Not agree nor disagree	Agree	Disagree	Completely agree	Completely disagree	Not agree nor disagree	Agree	Disagree
1166	0	1	1	0	1	0	0	0	1	1	1	1	0	1	1	0	0	0	1	0	1	0	0	0	0	0	-1.17539	0.814164	2.69146	-0.613554	2020-03-20	Female	21	USF	Bragança Paulista - SP	Southeast	2nd year	No suspension	No	No	Disagree	Agree	Completely agree	Completely disagree	Completely agree	Completely disagree	Completely disagree	Not agree nor disagree	Not agree nor disagree
1167	1	0	1	0	1	0	0	1	1	1	1	1	0	1	1	0	0	0	1	0	1	1	0	0	0	1	-1.21811	1.55206	2.30516	0.746071	2020-03-20	Female	24	USF	Bragança Paulista - SP	Southeast	3rd year	No suspension	No	No	Agree	Not agree nor disagree	Completely agree	Completely disagree	Completely agree	Completely disagree	Not agree nor disagree	Agree	Completely disagree
1168	0	0	1	0	0	0	0	0	1	1	1	1	0	1	1	0	0	0	1	0	1	0	0	0	0	0	-1.21762	0.0645818	2.73923	-0.695541	2020-03-20	Female	20	USF	Bragança Paulista SP	Southeast	1st year	Complete suspension	No	No	Completely disagree	Disagree	Agree	Completely disagree	Disagree	Completely disagree	Completely disagree	Not agree nor disagree	Completely disagree
1169	0	0	0	0	0	0	0	0	1	1	1	1	1	0	1	1	0	0	1	0	1	1	1	1	1	0	0.848824	0.308166	2.73682	-0.1749	2020-03-23	Female	27	USF	Braganca Pta	Southeast	5th year	Complete suspension	No	No	Disagree	Disagree	Not agree nor disagree	Not agree nor disagree	Not agree nor disagree	Disagree	Disagree	Disagree	Completely disagree
1170	1	1	1	1	1	1	1	1	0	0	0	0	0	1	1	0	0	0	0	1	0	0	0	0	0	1	-1.06473	3.93286	-0.284999	1.96428	2020-03-20	Female	23	USF	Bragança pta	Southeast	4th year	Complete suspension	No	No	Completely agree	Completely agree	Completely agree	Completely agree	Completely agree	Completely agree	Completely agree	Completely agree	Disagree
1171	1	1	1	1	1	1	1	1	0	0	0	0	0	1	1	0	0	0	0	1	0	1	1	1	0	1	-0.929727	4.31189	-0.457381	2.5768	2020-03-20	Female	22	USF	Bragança pta	Southeast	4th year	Complete suspension	No	No	Completely agree	Completely agree	Completely agree	Completely agree	Completely agree	Completely agree	Completely agree	Completely agree	Not agree nor disagree
1172	1	1	1	1	1	1	1	1	0	0	0	0	0	1	1	0	0	0	0	1	0	1	1	1	0	0	-0.881184	4.02243	-0.238584	2.07425	2020-03-20	Male	23	USF	Bragança Pta	Southeast	4th year	Complete suspension	No	No	Completely agree	Completely agree	Completely agree	Completely agree	Completely agree	Completely agree	Completely agree	Completely agree	Completely agree
1173	1	1	1	1	1	1	1	1	0	0	0	0	0	1	1	0	0	0	0	1	0	1	1	1	0	1	-0.929727	4.31189	-0.457381	2.5768	2020-03-22	Female	22	USF	Bragança pta	Southeast	4th year	Complete suspension	No	No	Completely agree	Completely agree	Completely agree	Completely agree	Completely agree	Completely agree	Completely agree	Completely agree	Not agree nor disagree
1174	0	1	1	0	1	0	1	0	1	1	1	0	0	0	1	0	0	0	0	0	1	0	1	1	0	1	-0.269008	1.87807	1.34332	0.722763	2020-03-20	Female	22	UNICEUB	Brasili	Middle West	3rd year	Complete suspension	No	No	Not agree nor disagree	Completely agree	Completely agree	Completely disagree	Agree	Completely disagree	Agree	Completely agree	Completely disagree
1175	1	1	1	0	1	0	1	0	0	1	1	0	1	1	0	1	0	1	0	0	0	1	1	0	0	1	1.36042	2.81113	0.610638	0.966185	2020-03-20	Female	24	ESCS	Brasilia	Middle West	5th year	Complete suspension	No	No	Agree	Agree	Agree	Not agree nor disagree	Agree	Not agree nor disagree	Agree	Not agree nor disagree	Completely disagree
1176	1	1	1	0	0	0	0	0	0	0	1	0	1	0	1	0	0	0	0	1	0	0	1	1	0	0	0.406068	1.53564	0.234671	0.690754	2020-03-20	Female	18	UCB	Brasilia	Middle West	2nd year	Suspension except internship	No	No	Agree	Agree	Agree	Disagree	Disagree	Disagree	Disagree	Agree	Completely disagree
1177	0	0	1	0	0	0	0	0	1	1	1	0	0	0	1	0	0	0	0	0	0	0	0	0	0	0	-0.469357	0.120543	1.26429	-0.184008	2020-03-20	Female	23	UCB	Brasilia	Middle West	6th year	Complete suspension	No	No	Not agree nor disagree	Not agree nor disagree	Agree	Not agree nor disagree	Not agree nor disagree	Not agree nor disagree	Not agree nor disagree	Not agree nor disagree	Not agree nor disagree
1178	1	0	1	0	1	0	0	0	1	1	1	0	1	0	0	1	1	1	0	1	0	1	0	1	0	0	2.69768	1.69307	1.34107	0.729374	2020-03-20	Female	19	UNB	Brasilia	Middle West	1st year	Suspension except internship	No	Yes	Agree	Not agree nor disagree	Agree	Disagree	Agree	Completely disagree	Completely disagree	Agree	Completely disagree
1179	0	1	1	0	0	0	0	0	1	1	1	0	0	1	1	0	0	0	1	0	1	0	0	0	0	0	-1.2005	0.48123	2.45255	-0.387527	2020-03-20	Female	23	UNB	Brasilia	Middle West	2nd year	No suspension	No	No	Disagree	Agree	Agree	Disagree	Not agree nor disagree	Completely disagree	Completely disagree	Agree	Completely disagree
1180	1	1	1	0	0	0	1	0	1	1	1	0	0	1	0	1	0	1	1	1	1	0	0	0	0	1	0.491353	2.18988	2.31334	0.572438	2020-03-20	Male	21	UNB	Brasilia	Middle West	5th year	Suspension except internship	No	No	Agree	Agree	Completely agree	Not agree nor disagree	Not agree nor disagree	Not agree nor disagree	Agree	Completely agree	Not agree nor disagree
1181	0	1	1	0	1	0	0	0	1	1	1	0	0	1	1	0	0	0	1	1	1	0	0	0	0	0	-1.20356	0.956849	2.3995	0.00061029	2020-03-20	Female	23	UNICEPLAC	Brasilia	Middle West	3rd year	Complete suspension	No	No	Not agree nor disagree	Agree	Agree	Completely disagree	Agree	Not agree nor disagree	Disagree	Disagree	Completely disagree
1182	0	0	0	0	0	0	0	0	1	1	1	0	1	0	1	0	0	0	1	0	0	0	0	0	0	1	0.0124419	0.157899	1.6355	0.305869	2020-03-20	Female	23	UNICEPLAC	Brasilia	Middle West	5th year	Complete suspension	No	No	Disagree	Completely disagree	Disagree	Completely disagree	Not agree nor disagree	Disagree	Disagree	Not agree nor disagree	Completely disagree
1183	0	1	1	0	1	0	0	0	1	0	1	0	1	1	1	0	1	1	1	0	0	1	0	0	0	1	0.628596	1.71552	1.2465	0.820008	2020-03-20	Female	20	UNICEPLAC	brasilia	Middle West	2nd year	Complete suspension	No	No	Disagree	Agree	Completely agree	Not agree nor disagree	Agree	Disagree	Disagree	Completely agree	Disagree
1184	0	0	1	0	0	0	0	1	1	0	1	1	0	1	1	0	1	0	0	1	0	0	0	0	0	1	-0.589298	1.03646	0.900888	1.08869	2020-03-20	Female	40	UNICEPLAC	Brasilia	Middle West	4th year	Suspension except internship	No	No	Disagree	Completely disagree	Agree	Completely disagree	Not agree nor disagree	Disagree	Completely disagree	Agree	Not agree nor disagree
1185	0	1	1	0	1	0	0	1	1	1	1	0	1	0	1	0	1	0	0	0	1	0	1	0	0	0	1.00084	1.25422	1.59514	0.635266	2020-03-20	Male	22	UNICEUB	Brasilia	Middle West	5th year	Complete suspension	No	No	Not agree nor disagree	Agree	Agree	Disagree	Agree	Disagree	Disagree	Not agree nor disagree	Completely disagree
1186	1	1	1	1	1	1	1	1	1	0	0	0	1	0	1	0	1	1	1	1	0	1	0	1	0	1	1.51348	4.39901	0.709544	2.52049	2020-03-20	Female	23	UNICEUB	Brasilia	Middle West	4th year	Complete suspension	No	Yes	Agree	Completely agree	Completely agree	Agree	Completely agree	Completely agree	Agree	Completely agree	Agree
1187	0	1	1	1	1	0	0	1	0	1	1	0	0	1	1	1	0	1	0	0	0	1	0	0	1	1	0.0059318	2.26384	0.859387	1.11272	2020-03-20	Female	21	UNICEUB	Brasilia	Middle West	4th year	Complete suspension	No	No	Disagree	Completely agree	Completely agree	Agree	Completely agree	Not agree nor disagree	Not agree nor disagree	Disagree	Completely disagree
1188	1	1	1	0	1	1	0	0	0	1	1	0	1	0	0	0	1	0	1	1	0	1	0	1	0	0	1.49573	2.70726	1.21794	0.783137	2020-03-20	Female	26	UNICEUB	Brasilia	Middle West	6th year	Complete suspension	No	No	Agree	Agree	Completely agree	Not agree nor disagree	Completely agree	Agree	Not agree nor disagree	Not agree nor disagree	Completely disagree
1189	0	0	0	0	0	0	0	0	1	1	1	0	0	1	1	0	0	0	1	0	1	0	0	0	1	0	-1.21638	-0.174546	2.63011	-0.608569	2020-03-20	Male	19	UNICEUB	Brasilia	Middle West	2nd year	Complete suspension	No	No	Disagree	Disagree	Not agree nor disagree	Disagree	Not agree nor disagree	Disagree	Disagree	Not agree nor disagree	Completely disagree
1190	1	1	1	0	1	1	1	0	1	1	1	0	1	0	0	1	1	1	1	1	1	0	0	0	0	0	2.60847	3.074	2.34015	0.423715	2020-03-20	Female	27	UNICEUB	Brasilia	Middle West	6th year	Complete suspension	No	No	Agree	Agree	Agree	Not agree nor disagree	Completely agree	Agree	Agree	Not agree nor disagree	Disagree
1191	1	1	1	1	1	1	0	0	0	0	0	0	0	1	1	0	1	0	0	1	0	1	0	0	0	1	-0.374257	3.57058	-0.145991	1.51677	2020-03-20	Male	21	UNICEUB	Brasilia	Middle West	5th year	Complete suspension	No	No	Agree	Agree	Completely agree	Agree	Agree	Agree	Not agree nor disagree	Agree	Completely disagree
1192	0	1	1	0	1	0	0	0	1	1	1	0	0	1	1	0	0	1	0	1	0	1	1	1	0	1	-0.420107	1.82284	1.08296	1.3176	2020-03-20	Female	18	UNICEUB	Brasilia	Middle West	2nd year	Complete suspension	No	No	Not agree nor disagree	Agree	Agree	Disagree	Agree	Not agree nor disagree	Not agree nor disagree	Agree	Not agree nor disagree
1193	1	1	1	0	1	1	1	1	1	1	1	1	0	1	1	0	0	0	1	1	0	1	1	1	0	1	-1.0596	3.67482	1.59556	1.91156	2020-03-20	Female	22	UNICEUB	Brasilia	Middle West	3rd year	Complete suspension	No	No	Agree	Agree	Completely agree	Not agree nor disagree	Completely agree	Agree	Agree	Agree	Not agree nor disagree
1194	0	1	1	1	1	0	0	0	0	1	1	1	1	0	1	0	1	1	0	1	1	0	0	0	0	0	1.66609	1.91512	1.83978	-0.14934	2020-03-21	Female	35	UNIEURO	Brasilia	Middle West	1st year	Complete suspension	No	No	Not agree nor disagree	Agree	Agree	Agree	Agree	Completely disagree	Completely disagree	Disagree	Completely disagree
1195	1	1	1	0	1	1	1	1	1	0	1	0	1	0	0	0	0	0	1	1	0	1	0	0	0	1	0.71054	3.62687	0.76532	1.95859	2020-03-20	Female	22	ESCS	Brasília	Middle West	5th year	Complete suspension	No	No	Agree	Agree	Completely agree	Not agree nor disagree	Agree	Completely agree	Completely agree	Agree	Completely disagree
1196	0	1	1	0	0	0	1	1	0	1	1	0	0	1	1	0	0	0	1	1	1	1	1	0	0	1	-1.19662	2.12941	1.50374	1.5394	2020-03-20	Male	20	UCB	Brasília	Middle West	3rd year	Complete suspension	No	No	Not agree nor disagree	Agree	Completely agree	Disagree	Not agree nor disagree	Disagree	Completely agree	Completely agree	Completely agree
1197	1	1	1	1	1	1	1	1	1	1	1	0	1	0	1	0	1	1	0	1	0	1	1	1	0	1	1.7627	4.49426	0.856902	2.40686	2020-03-20	Female	27	UCB	Brasília	Middle West	4th year	Suspension except internship	No	No	Agree	Agree	Completely agree	Agree	Completely agree	Agree	Agree	Completely agree	Agree
1198	0	0	0	0	0	0	0	0	0	0	0	0	0	0	0	1	1	1	1	0	1	0	0	1	0	0	1.68592	0.19963	1.16801	0.0803162	2020-03-20	Male	22	UCB	Brasília	Middle West	2nd year	Suspension except internship	No	No	Disagree	Not agree nor disagree	Disagree	Disagree	Disagree	Completely disagree	Completely disagree	Completely disagree	Completely disagree
1199	0	0	1	0	1	0	0	1	1	0	0	0	1	0	0	1	1	1	0	1	0	0	1	0	0	1	2.42793	1.45072	0.148734	1.95745	2020-03-20	Female	21	UCB	Brasília	Middle West	2nd year	Complete suspension	No	No	Disagree	Completely disagree	Completely agree	Completely disagree	Agree	Disagree	Disagree	Agree	Completely agree
1200	0	1	1	0	1	0	1	0	1	1	0	0	1	0	1	1	0	1	1	1	0	1	0	1	0	1	1.31222	2.33819	1.4058	1.53945	2020-03-20	Female	21	UCB	Brasília	Middle West	4th year	Complete suspension	No	No	Disagree	Agree	Agree	Disagree	Agree	Not agree nor disagree	Agree	Agree	Disagree
1201	1	0	1	0	1	0	1	0	1	1	0	0	1	0	1	1	1	1	0	1	0	1	0	1	0	0	2.19935	2.30954	1.11387	1.12278	2020-03-20	Male	21	UCB	Brasília	Middle West	2nd year	Complete suspension	No	No	Completely agree	Not agree nor disagree	Completely agree	Disagree	Agree	Completely disagree	Agree	Not agree nor disagree	Completely disagree
1202	0	1	1	1	1	0	1	0	1	1	1	0	1	0	1	0	1	1	1	0	0	1	0	0	0	0	1.48002	2.48373	1.87384	0.380994	2020-03-20	Female	21	UCB	Brasília	Middle West	5th year	Suspension except internship	No	No	Not agree nor disagree	Agree	Completely agree	Agree	Agree	Not agree nor disagree	Agree	Not agree nor disagree	Completely disagree
1203	0	0	1	0	0	0	0	0	1	1	1	0	0	0	1	1	0	0	0	0	1	0	0	0	0	0	0.0980409	0.116808	1.80942	-0.313107	2020-03-20	Female	18	UCB	Brasília	Middle West	2nd year	Suspension except internship	No	No	Disagree	Disagree	Agree	Completely disagree	Not agree nor disagree	Completely disagree	Completely disagree	Agree	Disagree
1204	1	0	1	0	1	1	0	1	1	0	1	0	0	1	1	1	0	0	0	1	0	0	0	0	0	1	-0.688516	2.33229	0.415243	1.66382	2020-03-20	Female	26	UCB	Brasília	Middle West	6th year	Complete suspension	No	No	Agree	Not agree nor disagree	Agree	Disagree	Agree	Agree	Completely disagree	Completely agree	Completely disagree
1205	1	1	1	0	1	0	0	0	0	1	1	1	0	1	1	0	1	0	0	1	1	1	0	1	0	0	-0.195428	2.08563	1.73822	0.149155	2020-03-20	Female	23	UCB	Brasília	Middle West	5th year	Complete suspension	No	Yes	Completely agree	Completely agree	Completely agree	Disagree	Completely agree	Disagree	Disagree	Completely disagree	Completely disagree
1206	1	1	1	0	1	1	1	0	1	1	1	0	0	1	1	0	0	0	1	1	1	1	0	0	0	0	-1.0261	3.05414	2.26448	0.540037	2020-03-20	Male	20	UCB	Brasília	Middle West	3rd year	Complete suspension	No	No	Agree	Agree	Completely agree	Not agree nor disagree	Agree	Agree	Agree	Completely agree	Not agree nor disagree
1207	1	1	1	0	1	0	0	0	1	0	0	0	0	0	0	1	0	1	0	0	0	0	0	0	0	1	1.17677	1.80587	0.298523	0.772456	2020-03-20	Female	19	UCB	Brasília	Middle West	2nd year	Complete suspension	No	No	Agree	Agree	Completely agree	Not agree nor disagree	Agree	Disagree	Not agree nor disagree	Agree	Completely disagree
1208	0	1	1	1	0	1	0	0	1	1	1	0	0	1	1	0	0	0	0	1	0	0	1	0	0	1	-1.02431	2.34041	1.05241	1.05679	2020-03-20	Male	23	UCB	Brasília	Middle West	5th year	Complete suspension	No	No	Not agree nor disagree	Agree	Agree	Agree	Not agree nor disagree	Agree	Not agree nor disagree	Agree	Disagree
1209	1	1	1	1	0	0	0	1	0	0	1	0	1	0	1	1	1	0	0	1	0	0	0	0	0	0	1.45731	2.25965	0.346697	1.05619	2020-03-20	Female	28	UCB	Brasília	Middle West	4th year	Complete suspension	No	No	Agree	Agree	Agree	Agree	Not agree nor disagree	Not agree nor disagree	Not agree nor disagree	Not agree nor disagree	Disagree
1210	1	0	1	1	1	1	0	0	1	1	1	1	0	1	1	0	0	0	0	0	1	0	0	0	0	1	-0.95567	2.41755	1.87925	0.151633	2020-03-20	Male	22	UCB	Brasília	Middle West	5th year	Complete suspension	No	No	Agree	Disagree	Completely agree	Completely agree	Agree	Agree	Not agree nor disagree	Disagree	Disagree
1211	1	0	1	0	0	0	0	0	1	1	1	1	1	1	1	1	1	1	1	1	1	0	0	0	0	0	1.30856	1.04817	2.98378	-0.192491	2020-03-20	Male	20	UCB	Brasília	Middle West	3rd year	Suspension except internship	No	No	Agree	Disagree	Completely agree	Disagree	Disagree	Disagree	Disagree	Agree	Disagree
1212	1	1	1	1	1	1	0	0	1	0	1	0	1	0	1	0	0	0	0	1	0	1	1	0	0	1	0.422843	3.50341	0.330971	1.58747	2020-03-20	Female	27	UCB	Brasília	Middle West	4th year	Complete suspension	No	No	Agree	Agree	Agree	Agree	Agree	Agree	Not agree nor disagree	Agree	Disagree
1213	1	1	1	1	1	1	1	1	1	1	0	0	0	0	1	0	0	0	0	0	0	1	1	0	0	0	-0.215257	3.66322	0.631878	1.52881	2020-03-20	Male	24	UCB	Brasília	Middle West	4th year	Complete suspension	No	No	Agree	Agree	Agree	Agree	Agree	Agree	Agree	Not agree nor disagree	Completely disagree
1214	1	0	0	0	1	0	0	1	1	1	1	0	0	1	1	0	0	0	1	1	1	0	0	1	0	0	-1.18822	0.966612	2.26985	0.755982	2020-03-20	Male	21	UCB	Brasília	Middle West	1st year	Complete suspension	No	No	Agree	Completely disagree	Disagree	Disagree	Agree	Completely disagree	Completely disagree	Not agree nor disagree	Completely disagree
1215	1	0	1	0	0	0	0	0	1	1	1	1	0	0	1	0	0	0	1	1	1	1	1	1	0	0	-0.342131	1.12096	2.47174	0.287331	2020-03-20	Female	23	UCB	Brasília	Middle West	5th year	Complete suspension	No	Yes	Agree	Not agree nor disagree	Agree	Not agree nor disagree	Not agree nor disagree	Completely disagree	Not agree nor disagree	Completely disagree	Completely disagree
1216	1	0	1	0	0	0	0	0	1	1	1	0	0	1	1	0	1	0	1	0	0	0	1	0	0	0	-0.58169	0.751616	1.79449	0.0710043	2020-03-20	Female	21	UCB	Brasília	Middle West	2nd year	Suspension except internship	No	No	Agree	Not agree nor disagree	Agree	Not agree nor disagree	Not agree nor disagree	Disagree	Disagree	Agree	Completely disagree
1217	1	1	1	0	1	0	0	0	1	1	1	0	1	0	1	0	1	0	0	1	1	1	1	0	0	0	1.15451	2.05485	1.70143	0.607306	2020-03-20	Female	22	UCB	Brasília	Middle West	4th year	Complete suspension	No	No	Completely agree	Agree	Completely agree	Not agree nor disagree	Agree	Not agree nor disagree	Disagree	Not agree nor disagree	Not agree nor disagree
1218	0	1	1	1	1	0	0	0	0	0	1	0	0	1	1	0	0	0	0	0	0	0	0	0	0	1	-1.16784	1.79361	0.132937	0.512299	2020-03-20	Female	24	UCB	Brasília	Middle West	5th year	Complete suspension	No	No	Not agree nor disagree	Agree	Completely agree	Agree	Completely agree	Disagree	Disagree	Not agree nor disagree	Completely disagree
1219	0	1	1	0	1	0	0	0	1	0	1	1	0	1	1	0	0	0	1	1	1	1	1	0	0	1	-1.19076	1.71302	1.79882	0.767955	2020-03-20	Female	20	UCB	Brasília	Middle West	3rd year	No suspension	No	No	Disagree	Agree	Completely agree	Not agree nor disagree	Completely agree	Not agree nor disagree	Completely disagree	Not agree nor disagree	Disagree
1220	1	1	1	1	1	1	1	0	1	1	1	0	1	0	0	1	1	1	0	1	1	0	0	0	0	0	2.83375	3.66198	1.85556	0.495545	2020-03-20	Male	23	UNB	Brasília	Middle West	6th year	Suspension except internship	No	No	Completely agree	Completely agree	Completely agree	Completely agree	Agree	Agree	Agree	Completely disagree	Completely disagree
1221	0	0	0	0	1	0	0	0	0	1	1	0	0	1	1	0	0	0	0	0	1	0	0	0	0	0	-1.11822	0.21936	1.38952	-0.404427	2020-03-20	Male	26	UNB	Brasília	Middle West	1st year	Complete suspension	No	No	Disagree	Not agree nor disagree	Not agree nor disagree	Not agree nor disagree	Agree	Completely disagree	Not agree nor disagree	Not agree nor disagree	Completely disagree
1222	0	0	1	0	0	0	0	0	1	1	1	0	1	0	0	1	0	1	0	0	0	0	0	0	0	0	1.88566	0.261684	1.40738	-0.137394	2020-03-20	Female	19	UNB	Brasília	Middle West	2nd year	Suspension except internship	No	No	Completely disagree	Disagree	Completely agree	Disagree	Not agree nor disagree	Completely disagree	Completely disagree	Agree	Completely disagree
1223	0	1	1	0	0	0	0	0	1	1	1	0	1	0	0	1	1	1	1	1	0	0	0	0	0	0	2.41133	0.987613	2.00686	0.214739	2020-03-20	Male	25	UNB	Brasília	Middle West	4th year	Suspension except internship	No	No	Not agree nor disagree	Agree	Agree	Disagree	Disagree	Not agree nor disagree	Disagree	Agree	Disagree
1224	1	1	1	1	1	1	1	1	1	1	1	0	1	0	0	1	1	1	1	1	1	0	0	0	0	1	2.56005	4.02083	2.03751	1.58654	2020-03-20	Male	25	UNB	Brasília	Middle West	6th year	Suspension except internship	No	No	Completely agree	Agree	Agree	Agree	Agree	Completely agree	Completely agree	Agree	Completely disagree
1225	0	0	1	0	0	0	0	0	1	0	1	0	0	1	1	0	1	0	0	0	0	0	0	0	0	0	-0.536855	0.357927	0.872744	-0.0357765	2020-03-20	Male	18	UNB	Brasília	Middle West	2nd year	Suspension except internship	No	No	Completely disagree	Disagree	Agree	Completely disagree	Completely disagree	Completely disagree	Completely disagree	Completely agree	Disagree
1226	1	1	1	0	0	0	0	1	1	1	1	0	0	0	0	1	0	0	0	0	1	0	0	0	0	0	0.712216	1.21347	1.69789	0.274117	2020-03-20	Male	23	UNB	Brasília	Middle West	5th year	Suspension except internship	No	No	Agree	Agree	Agree	Disagree	Disagree	Disagree	Disagree	Completely agree	Completely disagree
1227	1	1	1	1	0	0	1	0	1	0	1	1	1	1	1	0	0	0	0	1	1	0	1	0	0	1	-0.165968	2.9081	1.45231	0.740956	2020-03-20	Male	21	UNB	Brasília	Middle West	5th year	Suspension except internship	No	No	Completely agree	Completely agree	Agree	Agree	Disagree	Not agree nor disagree	Agree	Disagree	Completely disagree
1228	0	1	1	1	1	0	1	0	1	1	1	1	1	0	0	1	1	1	0	1	1	0	0	0	1	0	2.82451	2.53622	2.43915	-0.166288	2020-03-20	Female	23	UNB	Brasília	Middle West	5th year	Suspension except internship	No	Yes	Disagree	Agree	Agree	Agree	Agree	Disagree	Agree	Not agree nor disagree	Disagree
1229	1	1	1	0	1	0	0	0	1	1	1	1	0	1	1	0	0	0	1	1	1	0	0	0	0	0	-1.10686	1.49456	2.72131	-0.263011	2020-03-20	Female	19	UNB	Brasília	Middle West	2nd year	No suspension	No	No	Agree	Agree	Agree	Disagree	Agree	Completely disagree	Completely disagree	Disagree	Completely disagree
1230	1	1	1	0	1	1	1	1	1	1	1	0	0	0	0	0	1	1	1	1	1	1	1	0	0	1	1.36156	3.79345	1.77686	1.87041	2020-03-20	Male	26	UNB	Brasília	Middle West	5th year	Suspension except internship	No	No	Agree	Completely agree	Completely agree	Not agree nor disagree	Completely agree	Completely agree	Agree	Completely agree	Disagree
1231	1	0	1	0	0	0	1	0	0	0	1	1	0	1	1	0	0	0	1	0	1	0	0	1	1	1	-1.11102	1.66253	1.65032	0.0414428	2020-03-21	Male	20	UNB	Brasília	Middle West	4th year	Complete suspension	No	No	Agree	Not agree nor disagree	Agree	Disagree	Disagree	Disagree	Agree	Disagree	Completely disagree
1232	1	1	1	0	0	0	0	1	1	1	1	0	0	1	0	1	1	1	1	0	1	0	1	0	0	1	1.07533	1.73479	2.1121	1.0055	2020-03-21	Male	22	UNB	Brasília	Middle West	4th year	Complete suspension	No	No	Agree	Agree	Agree	Not agree nor disagree	Completely disagree	Not agree nor disagree	Not agree nor disagree	Completely agree	Not agree nor disagree
1233	1	1	1	0	1	0	1	0	1	1	1	1	0	1	1	0	1	1	0	1	1	0	0	0	0	0	0.349917	2.45611	2.31529	-0.0811674	2020-03-21	Male	21	UNB	Brasília	Middle West	4th year	Complete suspension	No	No	Agree	Agree	Completely agree	Not agree nor disagree	Agree	Not agree nor disagree	Completely agree	Not agree nor disagree	Completely disagree
1234	0	0	1	0	1	0	0	0	1	0	1	0	0	1	1	0	0	0	1	1	1	0	0	1	0	0	-1.23383	0.614846	1.80379	0.288927	2020-03-21	Female	23	UNB	Brasília	Middle West	4th year	Suspension except internship	No	No	Completely disagree	Not agree nor disagree	Agree	Completely disagree	Agree	Completely disagree	Completely disagree	Not agree nor disagree	Completely disagree
1235	0	0	1	0	0	0	0	0	1	1	0	0	1	0	1	0	0	0	0	0	1	0	0	0	0	0	0.330091	0.105658	1.61131	-0.0895668	2020-03-21	Female	19	UNB	Brasília	Middle West	2nd year	Suspension except internship	No	No	Disagree	Not agree nor disagree	Agree	Disagree	Disagree	Completely disagree	Disagree	Not agree nor disagree	Disagree
1236	1	1	1	0	1	0	0	0	0	0	1	0	0	1	1	1	0	0	0	0	0	0	0	1	0	1	-0.587879	1.8397	0.119742	0.712888	2020-03-20	Female	31	UNICEPLAC	Brasília	Middle West	3rd year	Complete suspension	No	No	Agree	Agree	Agree	Disagree	Agree	Not agree nor disagree	Disagree	Agree	Disagree
1237	1	1	1	1	1	1	1	0	1	1	1	1	1	0	1	0	1	1	1	1	0	1	1	1	0	0	1.71041	4.01944	2.00717	0.984157	2020-03-20	Female	24	UNICEPLAC	Brasília	Middle West	6th year	Complete suspension	No	No	Completely agree	Completely agree	Completely agree	Completely agree	Completely agree	Completely agree	Completely agree	Agree	Not agree nor disagree
1238	0	0	1	0	1	0	0	0	0	1	1	1	0	0	1	0	0	0	1	0	0	0	0	1	0	0	-0.581496	0.456392	1.52925	-0.301181	2020-03-20	Female	28	UNICEPLAC	Brasília	Middle West	4th year	Complete suspension	No	No	Disagree	Disagree	Agree	Completely disagree	Agree	Completely disagree	Completely disagree	Not agree nor disagree	Disagree
1239	0	1	1	0	1	0	0	0	1	1	1	1	1	0	1	0	0	0	1	0	1	1	0	1	1	0	0.37819	1.17848	2.77198	-0.304373	2020-03-20	Female	23	UNICEPLAC	Brasília	Middle West	3rd year	Complete suspension	No	No	Not agree nor disagree	Agree	Agree	Not agree nor disagree	Agree	Not agree nor disagree	Disagree	Completely disagree	Completely disagree
1240	1	0	1	0	1	0	0	0	1	1	1	1	1	0	0	0	1	1	1	0	1	0	0	0	1	0	2.06275	1.12703	2.87009	-0.688272	2020-03-20	Female	23	UNICEPLAC	Brasília	Middle West	6th year	Complete suspension	No	No	Agree	Not agree nor disagree	Agree	Not agree nor disagree	Agree	Not agree nor disagree	Not agree nor disagree	Disagree	Disagree
1241	0	1	1	0	1	1	0	0	1	1	1	0	0	0	1	0	0	1	1	0	0	0	0	1	0	0	0.0760834	1.6204	1.73604	0.228855	2020-03-20	Female	20	UNICEPLAC	Brasília	Middle West	2nd year	Complete suspension	No	No	Disagree	Agree	Agree	Disagree	Agree	Agree	Disagree	Agree	Disagree
1242	1	0	1	0	0	0	0	0	0	0	1	1	0	1	1	0	0	0	0	1	0	0	0	1	0	0	-1.03858	1.01746	0.715644	0.0978083	2020-03-20	Female	23	UNICEPLAC	Brasília	Middle West	3rd year	Complete suspension	No	No	Agree	Disagree	Completely agree	Completely disagree	Disagree	Completely disagree	Disagree	Completely disagree	Completely disagree
1243	0	1	1	0	1	0	0	1	0	1	0	0	0	1	1	0	0	0	1	1	0	1	1	0	0	1	-1.31363	1.77577	0.69483	1.89431	2020-03-20	Female	20	UNICEPLAC	Brasília	Middle West	3rd year	Complete suspension	No	No	Not agree nor disagree	Agree	Agree	Disagree	Agree	Disagree	Disagree	Agree	Agree
1244	0	0	1	0	1	0	0	0	1	1	1	0	0	1	1	0	0	0	1	0	1	0	0	0	0	0	-1.26165	0.302305	2.33473	-0.32433	2020-03-20	Male	21	UNICEPLAC	Brasília	Middle West	3rd year	Complete suspension	No	No	Not agree nor disagree	Not agree nor disagree	Agree	Disagree	Agree	Disagree	Disagree	Agree	Disagree
1245	1	1	1	1	1	0	1	0	0	0	1	1	1	0	0	1	1	1	1	0	1	0	0	1	1	0	2.69957	2.92012	1.88961	-0.213681	2020-03-21	Female	41	UNICEPLAC	Brasília	Middle West	6th year	Complete suspension	No	No	Completely agree	Completely agree	Completely agree	Completely agree	Completely agree	Disagree	Completely agree	Completely disagree	Completely disagree
1246	1	1	1	1	1	1	1	1	1	1	0	0	0	0	0	0	1	1	1	1	0	0	0	0	0	1	1.27136	3.95843	1.19593	1.88165	2020-03-20	Male	24	UNICEUB	Brasília	Middle West	5th year	Complete suspension	No	No	Agree	Agree	Completely agree	Agree	Agree	Agree	Agree	Completely agree	Disagree
1247	0	0	1	0	0	0	0	0	1	1	1	1	1	0	1	0	1	1	1	0	1	1	0	1	0	0	1.51907	0.656134	2.76404	-0.170795	2020-03-20	Female	19	UNICEUB	Brasília	Middle West	2nd year	Complete suspension	No	No	Not agree nor disagree	Not agree nor disagree	Completely agree	Completely disagree	Not agree nor disagree	Completely disagree	Completely disagree	Not agree nor disagree	Completely disagree
1248	0	1	1	0	1	1	1	1	1	0	1	0	0	1	1	0	0	0	0	1	0	0	0	0	0	0	-1.10589	2.63158	0.613718	1.20095	2020-03-20	Male	22	UNICEUB	Brasília	Middle West	2nd year	Complete suspension	No	No	Not agree nor disagree	Agree	Completely agree	Not agree nor disagree	Agree	Agree	Agree	Completely agree	Completely disagree
1249	1	0	1	0	1	0	1	1	1	1	0	0	1	0	0	1	1	1	0	1	1	1	1	1	0	1	2.75048	2.78301	1.14186	2.20424	2020-03-20	Female	19	UNICEUB	Brasília	Middle West	1st year	Complete suspension	No	No	Agree	Not agree nor disagree	Completely agree	Disagree	Completely agree	Completely disagree	Agree	Agree	Not agree nor disagree
1250	1	1	1	0	0	0	0	0	1	1	1	0	0	1	1	0	1	0	0	0	0	0	0	1	0	0	-0.314806	1.27221	1.43909	0.0577309	2020-03-20	Female	23	UNICEUB	Brasília	Middle West	5th year	Complete suspension	No	No	Agree	Agree	Agree	Not agree nor disagree	Not agree nor disagree	Disagree	Disagree	Not agree nor disagree	Completely disagree
1251	1	1	1	0	1	0	1	0	1	1	1	0	1	1	1	0	1	0	0	1	0	1	1	1	0	1	0.471963	3.04895	1.0367	1.55278	2020-03-20	Male	20	UNICEUB	Brasília	Middle West	2nd year	Complete suspension	No	Yes	Completely agree	Completely agree	Completely agree	Disagree	Completely agree	Disagree	Completely agree	Agree	Completely disagree
1252	1	0	1	0	0	0	0	0	1	1	0	0	0	1	1	0	0	0	0	1	0	0	0	0	0	0	-1.06841	0.775888	1.18287	0.365234	2020-03-20	Female	19	UNICEUB	Brasília	Middle West	2nd year	Complete suspension	No	No	Agree	Not agree nor disagree	Agree	Disagree	Completely disagree	Disagree	Disagree	Agree	Disagree
1253	1	0	1	0	1	0	0	0	1	1	1	1	0	0	0	0	0	0	1	0	1	0	0	1	0	0	0.117066	0.869178	2.47469	-0.456887	2020-03-20	Female	21	UNICEUB	Brasília	Middle West	4th year	Complete suspension	No	No	Agree	Not agree nor disagree	Agree	Not agree nor disagree	Agree	Disagree	Not agree nor disagree	Disagree	Completely disagree
1254	1	1	1	0	1	0	1	1	1	1	1	1	1	0	1	0	1	1	1	1	1	0	1	0	0	1	1.50376	2.91648	2.30295	1.29476	2020-03-20	Female	22	UNICEUB	Brasília	Middle West	5th year	Complete suspension	No	No	Agree	Agree	Agree	Not agree nor disagree	Agree	Not agree nor disagree	Agree	Disagree	Completely disagree
1255	1	1	1	0	1	0	0	1	0	0	1	0	0	1	1	0	0	0	0	1	0	1	0	1	0	1	-1.08408	2.43148	-0.00521481	1.81244	2020-03-20	Male	22	UNICEUB	Brasília	Middle West	3rd year	Complete suspension	No	No	Agree	Completely agree	Agree	Not agree nor disagree	Completely agree	Disagree	Disagree	Completely agree	Completely disagree
1256	1	1	1	0	1	0	0	0	1	0	1	1	0	1	1	0	1	1	1	0	1	0	1	0	0	0	0.107217	1.69605	2.14842	-0.18908	2020-03-20	Female	21	UNICEUB	Brasília	Middle West	2nd year	Complete suspension	No	No	Agree	Agree	Completely agree	Disagree	Completely agree	Disagree	Disagree	Completely agree	Disagree
1257	0	1	1	0	1	1	1	1	0	0	0	0	0	0	1	0	0	0	0	0	0	1	1	1	0	1	-0.371297	3.12225	-0.632861	2.19078	2020-03-20	Male	20	UNICEUB	Brasília	Middle West	2nd year	Complete suspension	No	No	Not agree nor disagree	Agree	Agree	Not agree nor disagree	Completely agree	Agree	Agree	Completely agree	Completely agree
1258	1	1	1	0	1	0	0	0	1	1	0	0	1	0	1	0	0	0	1	0	0	0	1	0	0	0	0.214676	1.35492	1.41632	0.400063	2020-03-20	Female	20	UNICEUB	Brasília	Middle West	1st year	Complete suspension	No	No	Agree	Agree	Agree	Not agree nor disagree	Agree	Not agree nor disagree	Not agree nor disagree	Agree	Not agree nor disagree
1259	1	1	1	1	1	1	0	0	1	0	1	1	0	1	1	0	1	1	0	1	0	1	0	1	0	1	0.328681	3.73464	0.964592	1.22988	2020-03-20	Male	32	UNICEUB	Brasília	Middle West	6th year	Complete suspension	No	No	Completely agree	Completely agree	Completely agree	Agree	Agree	Agree	Not agree nor disagree	Completely agree	Not agree nor disagree
1260	0	1	1	1	1	1	1	1	1	0	0	0	0	0	1	1	0	0	0	1	0	1	0	1	0	1	0.169984	3.72967	0.0337047	2.44446	2020-03-20	Female	23	UNICEUB	Brasília	Middle West	4th year	Complete suspension	No	No	Not agree nor disagree	Agree	Completely agree	Agree	Agree	Completely agree	Completely agree	Completely agree	Completely agree
1261	1	1	1	1	1	1	0	0	0	0	1	0	0	1	1	0	0	0	0	1	0	1	1	1	0	0	-0.88321	3.26366	0.135285	1.13801	2020-03-20	Male	20	UNICEUB	Brasília	Middle West	2nd year	Complete suspension	No	No	Completely agree	Agree	Completely agree	Agree	Agree	Agree	Not agree nor disagree	Agree	Not agree nor disagree
1262	0	1	1	1	1	1	1	1	1	0	0	0	0	0	1	1	0	0	0	1	0	1	0	1	0	1	0.169984	3.72967	0.0337047	2.44446	2020-03-20	Female	23	UNICEUB	Brasília	Middle West	4th year	Complete suspension	No	No	Not agree nor disagree	Agree	Completely agree	Agree	Agree	Completely agree	Completely agree	Completely agree	Completely agree
1263	0	1	1	0	0	1	0	1	1	1	0	0	1	0	0	1	0	1	0	0	1	0	0	0	0	1	1.95026	1.81374	1.33197	1.18668	2020-03-21	Male	29	UNICEUB	Brasília	Middle West	5th year	Complete suspension	No	No	Not agree nor disagree	Agree	Agree	Disagree	Not agree nor disagree	Agree	Disagree	Not agree nor disagree	Not agree nor disagree
1264	1	0	1	0	0	0	0	1	1	0	0	0	1	0	1	1	0	1	0	1	0	1	1	0	0	1	1.34668	1.78261	0.216263	2.16476	2020-03-20	Female	21	UNICEUB	Brasília	Middle West	2nd year	Complete suspension	No	No	Agree	Completely disagree	Agree	Disagree	Not agree nor disagree	Disagree	Disagree	Completely agree	Agree
1265	1	1	1	0	1	1	0	1	1	0	1	0	1	1	1	1	1	0	0	1	0	1	1	1	0	1	0.871709	3.36678	0.367561	2.38197	2020-03-20	Female	22	UNICEUB	Brasília	Middle West	4th year	Suspension except internship	No	No	Completely agree	Agree	Completely agree	Not agree nor disagree	Agree	Completely agree	Not agree nor disagree	Completely agree	Not agree nor disagree
1266	0	1	1	0	1	0	1	0	1	1	1	1	0	1	1	0	0	1	1	0	0	0	0	1	0	1	-0.599869	1.89612	2.00469	0.360535	2020-03-20	Female	18	UNIEURO	Brasília	Middle West	1st year	Complete suspension	No	No	Not agree nor disagree	Agree	Agree	Completely disagree	Agree	Not agree nor disagree	Agree	Not agree nor disagree	Not agree nor disagree
1267	0	0	1	0	1	0	1	0	1	1	0	0	1	0	1	1	0	0	0	0	0	0	0	0	0	0	0.791751	1.07258	0.994479	0.319798	2020-03-21	Female	19	UNIEURO	Brasília	Middle West	1st year	Complete suspension	No	No	Not agree nor disagree	Disagree	Agree	Disagree	Agree	Disagree	Agree	Not agree nor disagree	Not agree nor disagree
1268	0	1	1	0	1	0	0	1	0	0	1	1	0	1	1	1	0	0	1	1	0	1	0	0	0	1	-0.858751	1.88719	0.858492	1.33632	2020-03-21	Female	22	UNIEURO	Brasília	Middle West	1st year	Complete suspension	No	Yes	Not agree nor disagree	Agree	Agree	Disagree	Agree	Not agree nor disagree	Disagree	Completely agree	Completely agree
1269	1	1	1	1	1	1	1	0	1	1	1	1	0	1	1	0	0	0	1	1	1	0	0	0	0	0	-0.986793	3.33653	2.63494	0.0702213	2020-03-21	Female	24	UNIEURO	Brasília	Middle West	2nd year	Complete suspension	No	No	Completely agree	Completely agree	Completely agree	Completely agree	Completely agree	Agree	Agree	Completely disagree	Completely disagree
1270	0	1	1	1	1	0	0	0	0	1	1	0	0	1	0	1	1	1	1	1	0	0	1	0	0	0	1.05735	1.8543	1.41543	0.434927	2020-03-21	Female	38	UNIEURO	BRASÍLIA	Middle West	1st year	Complete suspension	No	No	Disagree	Completely agree	Completely agree	Completely agree	Completely agree	Completely disagree	Completely disagree	Completely agree	Not agree nor disagree
1271	1	1	1	1	1	1	1	1	1	0	1	0	0	1	1	0	0	0	1	1	0	1	1	1	0	1	-1.09258	4.21458	0.748578	2.38976	2020-03-21	Female	19	UNIEURO	Brasília	Middle West	1st year	Complete suspension	No	No	Agree	Completely agree	Completely agree	Completely agree	Completely agree	Completely agree	Completely agree	Completely agree	Completely agree
1272	1	1	1	1	1	1	1	1	1	0	1	0	0	1	1	0	0	0	1	1	0	1	1	1	0	1	-1.09258	4.21458	0.748578	2.38976	2020-03-21	Female	19	UNIEURO	Brasília	Middle West	1st year	Complete suspension	No	No	Agree	Completely agree	Completely agree	Completely agree	Completely agree	Completely agree	Completely agree	Completely agree	Completely agree
1273	0	0	1	0	1	1	0	0	1	1	1	1	1	0	1	0	1	0	0	0	0	0	0	0	0	1	0.913296	1.63423	1.30017	0.353954	2020-03-20	Female	25	UCB	Brasilia	Middle West	6th year	Complete suspension	No	Yes	Not agree nor disagree	Not agree nor disagree	Agree	Not agree nor disagree	Agree	Agree	Not agree nor disagree	Disagree	Completely disagree
1274	1	1	1	1	0	1	1	1	0	1	0	0	1	0	0	1	1	1	0	1	0	0	0	1	0	1	2.7278	3.89872	0.376588	2.05096	2020-03-20	Male	21	UCB	Brasilia	Middle West	3rd year	No suspension	No	No	Agree	Agree	Agree	Agree	Not agree nor disagree	Agree	Agree	Agree	Completely agree
1275	1	1	1	0	1	0	1	1	0	0	1	0	1	0	0	0	1	1	0	1	0	0	0	0	0	1	2.03018	3.02486	0.0299477	1.58799	2020-03-20	Female	25	UNB	Brasilia	Middle West	6th year	Suspension except internship	No	Yes	Agree	Agree	Completely agree	Disagree	Completely agree	Not agree nor disagree	Agree	Disagree	Completely disagree
1276	1	1	1	0	1	0	0	0	1	1	1	1	1	0	0	1	1	1	0	1	0	0	0	0	0	0	2.67885	1.89244	1.74062	0.0402562	2020-03-20	Female	23	UNB	Brasilia	Middle West	4th year	Suspension except internship	No	No	Completely agree	Completely agree	Agree	Disagree	Agree	Completely disagree	Completely disagree	Not agree nor disagree	Completely disagree
1277	1	1	1	1	1	1	1	0	1	1	1	0	1	0	1	0	1	1	1	0	0	0	0	1	0	1	1.55072	3.73306	1.59457	1.03068	2020-03-20	Female	24	UNICEUB	Brasilia	Middle West	6th year	Complete suspension	No	No	Agree	Agree	Agree	Agree	Agree	Agree	Agree	Disagree	Completely disagree
1278	1	1	1	0	1	0	1	1	1	0	1	0	0	1	1	0	0	0	1	1	0	1	0	0	0	1	-1.26487	2.90068	0.946124	1.78324	2020-03-20	Male	25	UNICEUB	Brasilia	Middle West	5th year	Complete suspension	No	No	Agree	Agree	Agree	Not agree nor disagree	Agree	Not agree nor disagree	Agree	Agree	Not agree nor disagree
1279	1	1	1	0	1	1	0	1	0	0	0	0	1	0	1	0	1	0	0	1	0	1	1	0	0	1	0.963413	3.31709	-0.465468	2.3514	2020-03-20	Female	18	UNICEUB	Brasilia	Middle West	2nd year	Complete suspension	No	No	Completely agree	Agree	Completely agree	Not agree nor disagree	Agree	Agree	Not agree nor disagree	Completely agree	Disagree
1280	0	0	1	0	1	0	1	1	0	0	1	0	1	0	0	1	0	0	0	1	0	1	0	1	0	1	1.28548	2.16001	-0.158252	1.9384	2020-03-20	Male	19	UNICEUB	Brasilia	Middle West	2nd year	Complete suspension	No	No	Not agree nor disagree	Not agree nor disagree	Completely agree	Not agree nor disagree	Completely agree	Not agree nor disagree	Agree	Completely agree	Agree
1281	1	0	0	0	1	0	0	0	1	1	1	0	1	1	1	1	1	1	1	1	1	1	1	0	0	0	1.31965	1.41549	2.44615	0.5692	2020-03-21	Female	21	UNIEURO	Brasilia	Middle West	1st year	Complete suspension	No	No	Agree	Disagree	Disagree	Disagree	Completely agree	Disagree	Disagree	Completely agree	Completely disagree
1282	1	1	1	1	1	1	1	1	1	1	1	1	1	1	1	1	1	1	1	1	1	1	1	1	1	1	1.5633	4.47622	2.54202	1.77977	2020-03-20	Female	24	UCB	Brasília	Middle West	4th year	Complete suspension	No	No	Completely agree	Completely agree	Completely agree	Completely agree	Completely agree	Completely agree	Completely agree	Completely agree	Completely agree
1283	1	1	1	0	1	0	0	0	1	1	1	0	0	1	1	0	0	0	1	0	0	0	0	1	0	0	-1.15241	1.32257	1.83211	0.0700382	2020-03-20	Male	29	UCB	Brasília	Middle West	4th year	Complete suspension	No	No	Agree	Agree	Agree	Not agree nor disagree	Agree	Disagree	Disagree	Completely agree	Disagree
1284	1	1	1	0	0	0	0	1	1	1	0	0	0	0	1	1	1	1	1	1	0	1	0	0	0	1	1.15377	2.13251	1.40128	1.81192	2020-03-20	Female	18	UCB	Brasília	Middle West	2nd year	Suspension except internship	No	No	Completely agree	Completely agree	Completely agree	Disagree	Completely disagree	Disagree	Disagree	Completely agree	Completely agree
1285	1	1	1	0	1	0	0	0	1	0	1	1	1	0	1	0	0	0	0	1	1	1	0	1	0	1	0.484187	2.29446	1.34377	0.852588	2020-03-20	Female	22	UCB	Brasília	Middle West	5th year	Complete suspension	No	No	Agree	Agree	Agree	Disagree	Agree	Disagree	Disagree	Not agree nor disagree	Not agree nor disagree
1286	1	0	1	0	0	0	0	1	1	0	1	0	0	1	1	0	0	1	1	1	0	0	0	0	0	1	-0.803771	1.3349	1.15801	1.37083	2020-03-20	Female	21	UCB	Brasília	Middle West	2nd year	Complete suspension	No	No	Agree	Not agree nor disagree	Agree	Disagree	Not agree nor disagree	Completely disagree	Disagree	Agree	Disagree
1287	1	1	1	0	1	0	1	0	1	0	1	0	1	0	0	1	1	1	1	0	0	1	0	1	0	0	2.56181	2.6021	1.27253	0.643727	2020-03-20	Male	21	UCB	Brasília	Middle West	4th year	Complete suspension	No	No	Agree	Agree	Completely agree	Disagree	Completely agree	Not agree nor disagree	Agree	Not agree nor disagree	Completely disagree
1288	1	0	1	0	0	0	1	0	1	1	1	1	1	1	1	1	0	0	0	1	0	0	0	0	1	0	0.278848	1.56323	1.97808	-0.1022	2020-03-20	Female	24	UCB	Brasília	Middle West	6th year	Complete suspension	No	No	Completely agree	Not agree nor disagree	Agree	Completely disagree	Not agree nor disagree	Disagree	Agree	Completely disagree	Completely disagree
1289	0	1	1	0	1	1	0	1	0	1	1	0	0	1	1	0	0	0	0	1	0	1	0	0	0	1	-1.13508	2.51921	0.481448	1.64492	2020-03-20	Male	24	UCB	Brasília	Middle West	5th year	Complete suspension	No	No	Not agree nor disagree	Agree	Completely agree	Not agree nor disagree	Completely agree	Completely agree	Not agree nor disagree	Completely agree	Completely disagree
1290	0	1	1	0	1	0	0	0	1	0	1	0	0	1	1	0	0	0	0	1	0	1	1	0	0	1	-1.11446	1.77203	0.448836	1.25968	2020-03-20	Female	21	UCB	Brasília	Middle West	3rd year	No suspension	No	No	Not agree nor disagree	Agree	Agree	Not agree nor disagree	Agree	Not agree nor disagree	Not agree nor disagree	Completely agree	Not agree nor disagree
1291	1	0	1	1	1	0	0	0	0	1	1	1	0	0	1	0	0	0	1	0	1	0	0	0	0	0	-0.469803	1.38679	2.08779	-0.560872	2020-03-20	Female	22	UCB	Brasília	Middle West	2nd year	Complete suspension	No	No	Agree	Not agree nor disagree	Completely agree	Agree	Completely agree	Not agree nor disagree	Not agree nor disagree	Not agree nor disagree	Agree
1292	0	0	0	0	1	0	0	1	0	0	0	0	0	0	1	1	1	0	0	0	0	0	1	0	0	1	0.527659	0.975642	-0.441945	1.54612	2020-03-20	Female	20	UCB	Brasília	Middle West	2nd year	Complete suspension	No	No	Not agree nor disagree	Not agree nor disagree	Not agree nor disagree	Completely disagree	Agree	Completely disagree	Completely disagree	Not agree nor disagree	Completely disagree
1293	1	1	1	0	1	0	1	0	1	0	1	0	1	0	0	1	1	1	1	0	0	1	0	1	0	0	2.56181	2.6021	1.27253	0.643727	2020-03-21	Male	21	UCB	Brasília	Middle West	4th year	Complete suspension	No	No	Agree	Agree	Completely agree	Disagree	Completely agree	Not agree nor disagree	Agree	Not agree nor disagree	Completely disagree
1294	0	1	1	1	1	0	0	1	1	0	1	0	0	1	1	0	0	0	1	0	0	0	0	0	0	0	-1.32265	1.52992	1.21695	0.646196	2020-03-20	Female	19	UCB	Brasília	Middle West	1st year	Complete suspension	No	No	Not agree nor disagree	Agree	Completely agree	Agree	Agree	Not agree nor disagree	Not agree nor disagree	Agree	Completely disagree
1295	1	1	1	0	1	0	1	0	0	1	1	0	1	0	1	1	1	1	0	1	0	0	0	1	0	1	2.13605	2.86357	0.729938	1.14173	2020-03-20	Female	24	UCB	Brasília	Middle West	4th year	Complete suspension	No	No	Completely agree	Agree	Completely agree	Disagree	Agree	Disagree	Agree	Agree	Disagree
1296	0	0	1	0	1	0	0	0	1	1	1	1	0	0	0	1	0	0	0	0	0	0	0	0	0	0	0.598987	0.465686	1.48316	-0.424728	2020-03-20	Male	22	UCB	Brasília	Middle West	1st year	Complete suspension	No	No	Disagree	Disagree	Agree	Disagree	Agree	Disagree	Disagree	Not agree nor disagree	Disagree
1297	0	0	1	0	1	0	0	0	1	1	1	1	1	0	0	1	0	0	1	0	0	0	0	0	0	0	1.14438	0.421934	2.04864	-0.388777	2020-03-20	Female	21	UCB	Brasília	Middle West	2nd year	Complete suspension	No	No	Completely disagree	Not agree nor disagree	Agree	Not agree nor disagree	Completely agree	Completely disagree	Completely disagree	Not agree nor disagree	Completely disagree
1298	0	1	1	0	1	0	0	0	1	0	1	0	0	1	1	0	0	0	1	0	0	0	0	0	0	0	-1.32277	0.872549	1.30079	-0.0140735	2020-03-20	Female	22	UCB	Brasília	Middle West	4th year	No suspension	No	No	Not agree nor disagree	Agree	Agree	Disagree	Agree	Disagree	Disagree	Not agree nor disagree	Not agree nor disagree
1299	0	1	1	0	1	0	0	0	0	0	0	0	0	1	1	0	0	0	1	1	0	0	0	0	0	1	-1.38233	1.36782	0.411034	0.97452	2020-03-20	Female	19	UCB	Brasília	Middle West	2nd year	Complete suspension	No	No	Disagree	Agree	Completely agree	Disagree	Completely agree	Disagree	Disagree	Not agree nor disagree	Disagree
1300	1	1	1	1	1	1	1	1	0	0	0	0	0	0	1	0	0	0	0	1	0	1	1	1	0	1	-0.257773	4.30884	-0.582335	2.59661	2020-03-20	Female	27	UCB	Brasília	Middle West	4th year	Complete suspension	No	Yes	Agree	Agree	Agree	Agree	Agree	Agree	Agree	Agree	Agree
1301	1	1	1	0	0	0	1	1	0	1	0	0	0	1	1	0	0	1	0	1	1	1	0	0	0	1	-0.393634	2.69756	0.994836	1.60564	2020-03-20	Female	23	UCB	Brasília	Middle West	5th year	Complete suspension	No	No	Completely agree	Completely agree	Completely agree	Disagree	Not agree nor disagree	Not agree nor disagree	Completely agree	Completely agree	Disagree
1302	0	1	1	1	0	0	0	0	1	1	1	0	0	1	0	0	0	0	1	1	1	0	1	0	0	0	-0.573959	1.23537	2.33124	0.133775	2020-03-20	Male	24	UCB	Brasília	Middle West	5th year	Complete suspension	No	No	Disagree	Agree	Agree	Agree	Not agree nor disagree	Not agree nor disagree	Completely disagree	Not agree nor disagree	Completely disagree
1303	1	1	1	1	0	1	1	0	1	0	1	0	0	1	0	1	1	0	0	0	1	1	0	1	0	1	0.86621	3.74359	1.06286	1.05304	2020-03-20	Female	22	UCB	Brasília	Middle West	5th year	Complete suspension	No	Yes	Completely agree	Completely agree	Completely agree	Agree	Disagree	Agree	Agree	Completely agree	Disagree
1304	0	0	1	0	1	0	0	0	1	1	1	0	0	1	1	0	0	0	1	1	1	0	1	0	0	0	-1.22534	0.559132	2.23491	0.203842	2020-03-20	Female	21	UCB	Brasília	Middle West	2nd year	Complete suspension	No	No	Completely disagree	Completely disagree	Completely agree	Completely disagree	Completely agree	Completely disagree	Completely disagree	Completely agree	Completely disagree
1305	1	0	1	1	1	0	0	0	1	1	1	1	0	1	1	0	0	0	0	0	1	0	0	0	0	0	-0.939678	1.428	2.17196	-0.516121	2020-03-20	Female	24	UCB	Brasília	Middle West	4th year	Complete suspension	No	No	Agree	Not agree nor disagree	Agree	Agree	Agree	Disagree	Completely disagree	Agree	Completely disagree
1306	1	1	1	0	1	0	0	1	1	1	1	0	1	0	0	1	1	1	1	0	1	0	0	1	1	1	2.54927	2.04649	2.26747	0.948159	2020-03-20	Female	21	UCB	Brasília	Middle West	4th year	Complete suspension	No	No	Agree	Agree	Completely agree	Not agree nor disagree	Agree	Not agree nor disagree	Not agree nor disagree	Completely agree	Not agree nor disagree
1307	0	0	1	0	0	0	1	0	1	1	1	0	0	1	1	0	1	0	0	1	1	1	1	1	0	0	-0.240118	1.45694	1.76595	0.704178	2020-03-20	Male	19	UCB	Brasília	Middle West	3rd year	Complete suspension	No	No	Disagree	Not agree nor disagree	Agree	Completely disagree	Disagree	Disagree	Agree	Not agree nor disagree	Not agree nor disagree
1308	1	1	1	0	1	0	1	1	0	1	1	0	1	0	1	1	1	1	0	1	1	1	1	1	0	1	2.23076	3.32786	0.990803	2.00927	2020-03-20	Female	23	UCB	Brasília	Middle West	3rd year	Complete suspension	No	No	Agree	Agree	Completely agree	Not agree nor disagree	Agree	Not agree nor disagree	Agree	Agree	Not agree nor disagree
1309	1	1	1	0	0	0	1	1	1	1	0	0	0	1	1	0	1	0	1	0	1	1	1	0	0	1	-0.466857	2.51068	1.73179	1.56912	2020-03-20	Male	25	UCB	Brasília	Middle West	2nd year	No suspension	No	No	Agree	Agree	Agree	Disagree	Not agree nor disagree	Not agree nor disagree	Agree	Agree	Agree
1310	1	0	1	0	0	0	0	0	1	1	1	1	1	0	0	0	0	1	1	0	1	0	1	1	0	0	1.46822	0.779319	2.59106	-0.255545	2020-03-20	Female	21	UCB	Brasília	Middle West	4th year	Complete suspension	No	No	Completely agree	Not agree nor disagree	Completely agree	Not agree nor disagree	Completely disagree	Completely disagree	Completely disagree	Completely disagree	Completely disagree
1311	1	1	1	0	0	1	1	0	1	1	1	0	1	0	0	0	1	0	1	0	1	0	0	0	0	0	1.52742	2.48639	2.26817	-0.0206939	2020-03-20	Female	25	UNB	brasília	Middle West	6th year	Suspension except internship	No	No	Agree	Agree	Completely agree	Not agree nor disagree	Disagree	Agree	Agree	Agree	Disagree
1312	1	1	1	1	1	0	0	0	1	0	1	0	1	1	1	0	0	0	0	1	1	1	1	0	0	1	-0.212262	2.78155	1.05286	1.2259	2020-03-20	Male	18	UNB	Brasília	Middle West	2nd year	Suspension except internship	No	No	Completely agree	Agree	Agree	Agree	Agree	Not agree nor disagree	Not agree nor disagree	Completely agree	Agree
1313	0	0	0	0	1	0	0	1	0	1	1	0	0	1	1	0	0	0	0	0	0	1	1	0	0	0	-1.16232	0.733303	0.604347	0.816229	2020-03-20	Male	19	UNB	Brasília	Middle West	1st year	Suspension except internship	No	No	Disagree	Not agree nor disagree	Completely disagree	Completely disagree	Agree	Completely disagree	Completely disagree	Agree	Completely disagree
1314	0	1	0	0	0	0	0	0	0	0	1	0	0	0	1	0	0	0	0	0	0	1	0	1	0	1	-0.441375	1.10318	0.0517988	0.755495	2020-03-20	Female	18	UNB	Brasília	Middle West	1st year	Suspension except internship	No	No	Disagree	Agree	Not agree nor disagree	Completely disagree	Disagree	Disagree	Disagree	Not agree nor disagree	Not agree nor disagree
1315	1	1	1	1	1	1	1	0	1	1	1	0	1	0	0	0	1	1	0	0	1	0	0	0	0	1	2.2808	3.74006	1.58491	0.635093	2020-03-20	Female	24	UNB	Brasília	Middle West	6th year	Complete suspension	No	No	Completely agree	Completely agree	Completely agree	Agree	Agree	Agree	Agree	Completely agree	Completely disagree
1316	1	1	1	0	1	1	0	1	0	0	0	0	0	1	1	0	0	0	0	1	1	0	0	1	0	1	-1.01802	2.80724	0.235735	1.7931	2020-03-20	Female	22	UNB	Brasília	Middle West	5th year	Suspension except internship	No	No	Agree	Agree	Agree	Not agree nor disagree	Agree	Agree	Disagree	Completely agree	Completely disagree
1317	1	1	1	0	0	0	1	0	0	0	1	1	0	1	1	0	0	0	0	1	0	0	0	0	0	1	-1.05775	2.36578	0.513482	0.549096	2020-03-20	Male	24	UNB	Brasília	Middle West	5th year	Suspension except internship	No	No	Agree	Agree	Agree	Not agree nor disagree	Not agree nor disagree	Not agree nor disagree	Completely agree	Not agree nor disagree	Completely disagree
1318	1	1	1	0	0	0	0	1	1	1	0	0	0	1	1	0	0	0	1	1	0	0	0	1	0	1	-1.22559	1.64007	1.3851	1.63904	2020-03-20	Male	20	UNB	Brasília	Middle West	2nd year	Suspension except internship	No	No	Agree	Agree	Agree	Disagree	Not agree nor disagree	Disagree	Disagree	Completely agree	Completely agree
1319	1	1	1	0	0	0	0	0	1	1	1	1	0	1	0	1	0	0	1	1	1	0	0	0	0	0	-0.0541692	1.22144	2.78406	-0.350295	2020-03-20	Female	22	UNB	Brasília	Middle West	5th year	Suspension except internship	No	No	Agree	Agree	Agree	Disagree	Not agree nor disagree	Disagree	Disagree	Disagree	Completely disagree
1320	1	1	1	0	1	0	0	0	0	0	0	0	1	0	0	1	1	1	0	0	1	0	0	0	0	0	2.64645	1.72641	0.66554	0.141561	2020-03-20	Female	24	UNB	Brasília	Middle West	6th year	Suspension except internship	No	Yes	Agree	Agree	Agree	Not agree nor disagree	Agree	Not agree nor disagree	Not agree nor disagree	Disagree	Completely disagree
1321	0	0	1	0	1	0	0	1	1	1	1	0	0	1	0	1	0	0	1	0	1	0	0	1	0	0	-0.198463	0.506774	2.19543	0.439375	2020-03-20	Female	19	UNB	Brasília	Middle West	1st year	Complete suspension	No	Yes	Not agree nor disagree	Not agree nor disagree	Agree	Not agree nor disagree	Agree	Disagree	Disagree	Not agree nor disagree	Completely disagree
1322	0	1	1	0	0	0	0	0	1	0	1	0	1	1	1	0	1	1	0	1	0	0	0	0	0	1	0.784477	1.43086	0.881856	0.853026	2020-03-20	Male	23	UNB	Brasília	Middle West	5th year	Suspension except internship	No	No	Not agree nor disagree	Completely agree	Agree	Disagree	Not agree nor disagree	Completely disagree	Completely disagree	Completely agree	Completely disagree
1323	1	1	1	1	0	0	0	0	1	1	0	0	1	0	0	0	1	1	1	0	1	1	0	0	0	0	2.12809	1.99102	2.23449	0.21044	2020-03-20	Female	24	UNB	Brasília	Middle West	6th year	Suspension except internship	No	No	Agree	Agree	Agree	Agree	Not agree nor disagree	Disagree	Disagree	Not agree nor disagree	Completely disagree
1324	0	0	1	0	0	0	0	1	0	0	1	0	0	1	1	0	0	0	0	0	0	0	0	1	0	1	-1.2351	0.730094	0.0407777	1.15342	2020-03-20	Female	18	UNB	Brasília	Middle West	1st year	Suspension except internship	No	No	Completely disagree	Disagree	Agree	Disagree	Disagree	Completely disagree	Completely disagree	Agree	Agree
1325	1	1	1	0	1	1	1	0	1	0	0	0	1	0	0	1	1	1	1	0	0	0	0	0	0	1	2.4451	3.25106	0.786407	1.13009	2020-03-20	Male	21	UNB	Brasília	Middle West	4th year	Suspension except internship	No	No	Completely agree	Agree	Completely agree	Not agree nor disagree	Completely agree	Agree	Completely agree	Agree	Completely disagree
1326	0	1	1	0	1	0	1	0	1	1	1	0	0	1	1	0	0	0	0	1	0	0	0	1	0	0	-0.985329	1.74023	1.32336	0.479879	2020-03-20	Male	19	UNB	Brasília	Middle West	1st year	Suspension except internship	No	No	Completely disagree	Agree	Completely agree	Disagree	Completely agree	Completely disagree	Agree	Completely agree	Completely disagree
1327	1	1	1	0	0	0	1	0	0	0	1	1	0	1	1	0	0	0	0	1	0	0	0	0	0	1	-1.05775	2.36578	0.513482	0.549096	2020-03-20	Male	24	UNB	Brasília	Middle West	5th year	Suspension except internship	No	No	Agree	Agree	Agree	Not agree nor disagree	Not agree nor disagree	Not agree nor disagree	Completely agree	Not agree nor disagree	Completely disagree
1328	1	1	1	0	1	0	0	1	0	0	0	0	0	1	1	0	0	0	0	0	0	0	1	0	0	1	-1.16129	1.96714	-0.357934	1.52813	2020-03-21	Male	19	UNB	Brasília	Middle West	2nd year	Suspension except internship	No	No	Agree	Agree	Completely agree	Disagree	Agree	Disagree	Not agree nor disagree	Agree	Disagree
[truncated: 9,105 more rows]
[truncated: 24 more columns]

## Sheet: Dictionary
ID	Identification
[truncated: 73 more rows]
